# Supplementary material for: The land of homesickness: The impact of homesteads on the social integration of rural migrants
Source: PLoS One. 2024 Jul 25;19(7):e0307605. doi: 10.1371/journal.pone.0307605 (PMC11271901; doi:10.1371/journal.pone.0307605)
Supplement: S1 Data — (XLSX) [file pone.0307605.s001.xlsx]

## Sheet: Sheet1
pcode	f1	f2	x	ronghe	sex	age	age2	edu	minzu	hukou	pol	hunyin	health	yiliaobiaoxian	work	homeshouru	lnhomeshouru	homezhichu	lnhomezhichu	nchengyuan	chengbaodi	liudongshijian	hujidi	nliudongcity	liudongfanwei	cityen
11	1.20803	0.0214363	0.99901	4.49901	1	47	2.209	3	1	0	0	1	3	1	1	4700	8.45532	3000	8.00637	3	0	30	1	1	3	Beijing
11	0.833237	-0.282194	0.636749	4.13675	0	37	1.369	4	1	0	0	1	3	1	1	6000	8.69951	4500	8.41183	3	1	2	1	1	3	Beijing
11	0.833237	-0.282194	0.636749	4.13675	0	33	1.089	6	1	0	0	1	4	1	1	20000	9.90349	13000	9.4727	3	1	14	1	1	3	Beijing
11	-0.582602	0.0598717	-0.469427	3.03057	1	27	0.729	4	1	0	0	1	4	1	1	15000	9.61581	4000	8.29405	3	0	11	1	1	3	Beijing
11	0.458439	-0.585824	0.274487	3.77449	0	43	1.849	3	1	0	0	1	4	0	1	6000	8.69951	5000	8.51719	4	0	12	1	2	3	Beijing
11	-2.84349	0.412026	-2.27002	1.22998	0	22	0.484	3	1	0	0	1	4	0	1	10000	9.21034	8000	8.9872	3	0	1	1	3	3	Beijing
11	1.20803	0.0214363	0.99901	4.49901	0	28	0.784	6	1	0	0	1	4	1	1	30000	10.309	3000	8.00637	3	0	7	1	1	3	Beijing
11	1.20803	0.0214363	0.99901	4.49901	1	46	2.116	3	1	0	0	1	4	1	1	7000	8.85367	1500	7.31322	3	1	29	1	1	3	Beijing
11	1.20803	0.0214363	0.99901	4.49901	1	31	0.961	4	1	0	0	1	4	1	1	7000	8.85367	3000	8.00637	3	1	13	1	1	3	Beijing
11	-0.957399	-0.243758	-0.831688	2.66831	0	26	0.676	5	1	0	0	1	3	1	1	7000	8.85367	3500	8.16052	2	1	5	1	2	3	Beijing
11	0.833237	-0.282194	0.636749	4.13675	1	42	1.764	4	1	0	0	1	3	1	1	7000	8.85367	3500	8.16052	4	1	19	1	1	3	Beijing
11	1.20803	0.0214363	0.99901	4.49901	0	38	1.444	5	1	0	0	1	4	1	1	30000	10.309	13000	9.4727	5	0	14	1	2	3	Beijing
11	-0.582602	0.0598717	-0.469427	3.03057	0	48	2.304	3	0	0	0	1	4	0	1	10000	9.21034	6000	8.69951	3	1	14	1	1	3	Beijing
11	-0.582602	0.0598717	-0.469427	3.03057	0	47	2.209	2	1	0	0	1	4	0	1	7000	8.85367	5000	8.51719	2	0	4	1	2	3	Beijing
11	1.20803	0.0214363	0.99901	4.49901	1	46	2.116	3	1	0	0	1	4	1	1	6000	8.69951	2000	7.6009	2	1	21	1	1	3	Beijing
11	0.833237	-0.282194	0.636749	4.13675	1	48	2.304	3	1	0	0	1	4	1	1	4000	8.29405	2000	7.6009	2	1	24	1	1	3	Beijing
11	1.20803	0.0214363	0.99901	4.49901	1	27	0.729	5	1	0	0	0	4	1	1	6000	8.69951	1000	6.90776	1	1	5	1	1	3	Beijing
11	0.38696	0.00517818	0.319708	3.81971	0	44	1.936	4	1	0	0	1	4	1	1	8000	8.9872	2000	7.6009	4	1	7	1	1	3	Beijing
11	-0.582602	0.0598717	-0.469427	3.03057	0	36	1.296	3	1	0	0	1	4	0	1	3000	8.00637	4500	8.41183	4	0	1	1	1	3	Beijing
11	-0.582602	0.0598717	-0.469427	3.03057	0	45	2.025	1	1	0	0	1	3	1	1	4500	8.41183	3800	8.24276	2	1	11	1	1	3	Beijing
11	1.20803	0.0214363	0.99901	4.49901	0	29	0.841	3	1	0	0	1	4	0	1	3000	8.00637	1000	6.90776	3	0	8	1	1	3	Beijing
11	-0.957399	-0.243758	-0.831688	2.66831	0	45	2.025	1	1	0	0	1	4	0	1	15000	9.61581	5000	8.51719	3	1	15	1	2	3	Beijing
11	-0.957399	-0.243758	-0.831688	2.66831	1	48	2.304	4	1	0	0	1	4	0	1	10000	9.21034	3000	8.00637	4	1	5	1	2	3	Beijing
11	-0.582602	0.0598717	-0.469427	3.03057	0	30	0.9	5	1	0	0	1	4	1	1	12000	9.39266	12000	9.39266	3	1	8	1	1	3	Beijing
11	-0.582602	0.0598717	-0.469427	3.03057	1	30	0.9	5	1	0	0	1	4	1	1	8000	8.9872	5000	8.51719	3	1	9	1	1	3	Beijing
11	-0.582602	0.0598717	-0.469427	3.03057	1	27	0.729	6	1	0	0	1	4	1	1	11000	9.30565	5800	8.66561	2	1	1	1	2	3	Beijing
11	-0.582602	0.0598717	-0.469427	3.03057	0	48	2.304	3	1	0	0	1	4	0	1	11000	9.30565	5000	8.51719	3	1	9	1	1	3	Beijing
11	-0.582602	0.0598717	-0.469427	3.03057	1	20	0.4	4	1	0	0	0	4	0	1	2800	7.93737	700	6.55108	1	1	1	1	1	3	Beijing
11	-0.582602	0.0598717	-0.469427	3.03057	1	24	0.576	4	1	0	0	0	4	1	1	6000	8.69951	4000	8.29405	1	0	1	1	1	3	Beijing
11	-0.582602	0.0598717	-0.469427	3.03057	0	22	0.484	4	1	0	0	0	4	1	1	5600	8.63052	1500	7.31322	1	1	2	1	1	3	Beijing
11	-0.582602	0.0598717	-0.469427	3.03057	1	38	1.444	3	1	0	0	1	4	0	1	9500	9.15905	5000	8.51719	3	1	4	1	2	3	Beijing
11	-0.582602	0.0598717	-0.469427	3.03057	0	49	2.401	3	1	0	0	1	4	1	1	8000	8.9872	3000	8.00637	4	1	5	1	1	3	Beijing
11	0.737782	0.335155	0.666857	4.16686	0	30	0.9	4	1	0	0	1	4	1	1	8000	8.9872	4000	8.29405	3	0	5	1	1	3	Beijing
11	1.20803	0.0214363	0.99901	4.49901	0	34	1.156	5	1	0	0	1	4	1	1	20000	9.90349	3500	8.16052	3	0	2	1	2	3	Beijing
11	1.20803	0.0214363	0.99901	4.49901	0	37	1.369	4	1	0	0	1	4	1	1	7000	8.85367	5000	8.51719	4	0	12	1	2	3	Beijing
11	-0.582602	0.0598717	-0.469427	3.03057	0	30	0.9	5	1	0	0	1	4	1	1	20000	9.90349	10000	9.21034	3	1	4	1	1	3	Beijing
11	1.20803	0.0214363	0.99901	4.49901	1	59	3.481	1	1	0	0	1	4	0	0	3000	8.00637	4000	8.29405	2	0	34	1	1	3	Beijing
11	0.833237	-0.282194	0.636749	4.13675	0	29	0.841	3	1	0	0	1	4	0	1	6000	8.69951	3000	8.00637	3	1	14	1	1	3	Beijing
11	1.20803	0.0214363	0.99901	4.49901	0	43	1.849	3	1	0	0	0	4	1	1	6000	8.69951	3000	8.00637	4	1	5	1	2	3	Beijing
11	1.20803	0.0214363	0.99901	4.49901	1	30	0.9	4	1	0	0	1	4	1	1	10000	9.21034	3000	8.00637	3	1	7	1	10	3	Beijing
11	-0.0118138	-0.272105	-0.0576652	3.44233	0	24	0.576	3	1	0	0	1	4	0	1	9000	9.10498	4000	8.29405	3	1	6	1	1	3	Beijing
11	-0.582602	0.0598717	-0.469427	3.03057	0	48	2.304	3	1	0	0	1	4	0	1	10000	9.21034	2000	7.6009	4	1	15	1	1	3	Beijing
11	0.458439	-0.585824	0.274487	3.77449	0	46	2.116	2	1	0	0	1	4	0	1	20000	9.90349	12000	9.39266	2	1	35	1	1	3	Beijing
11	-0.136325	-0.2275	-0.152386	3.34761	1	24	0.576	3	1	0	0	1	4	0	1	20000	9.90349	5000	8.51719	5	1	1	1	2	3	Beijing
11	-0.487147	-0.557477	-0.499536	3.00046	0	43	1.849	3	1	0	0	1	4	0	1	5000	8.51719	3000	8.00637	3	0	11	1	1	3	Beijing
11	-1.05793	-0.225501	-0.911298	2.5887	0	27	0.729	4	1	0	0	1	4	0	1	7000	8.85367	2000	7.6009	3	1	1	1	1	3	Beijing
11	1.20803	0.0214363	0.99901	4.49901	1	30	0.9	3	1	0	0	0	4	0	1	7000	8.85367	10000	9.21034	1	1	5	1	3	3	Beijing
11	1.20803	0.0214363	0.99901	4.49901	1	48	2.304	3	1	0	0	1	4	0	1	2600	7.86327	800	6.68461	2	1	5	1	1	3	Beijing
11	0.458439	-0.585824	0.274487	3.77449	0	63	3.969	1	1	0	0	1	4	0	1	15600	9.65503	10000	9.21034	2	1	11	1	1	3	Beijing
11	0.833237	-0.282194	0.636749	4.13675	1	45	2.025	3	1	0	0	1	4	0	1	6000	8.69951	3500	8.16052	5	1	3	1	3	3	Beijing
11	-0.0832925	0.318897	-0.012445	3.48756	1	30	0.9	3	1	0	0	0	4	0	1	5000	8.51719	3000	8.00637	1	1	15	1	2	3	Beijing
11	0.833237	-0.282194	0.636749	4.13675	1	45	2.025	2	1	0	0	1	4	0	1	7000	8.85367	6500	8.77956	4	0	11	1	10	3	Beijing
11	1.20803	0.0214363	0.99901	4.49901	0	41	1.681	2	1	0	0	1	4	1	1	5000	8.51719	3000	8.00637	2	1	21	1	1	3	Beijing
11	-0.511123	-0.53113	-0.514647	2.98535	0	53	2.809	3	1	0	0	1	3	0	1	5000	8.51719	1300	7.17012	2	1	11	1	1	3	Beijing
11	0.262449	0.0497829	0.224987	3.72499	0	51	2.601	3	1	0	0	1	4	0	1	20000	9.90349	2000	7.6009	2	1	19	1	1	3	Beijing
11	0.737782	0.335155	0.666857	4.16686	0	35	1.225	4	1	0	0	1	3	0	1	10000	9.21034	8000	8.9872	5	0	8	1	1	3	Beijing
11	1.20803	0.0214363	0.99901	4.49901	1	32	1.024	5	1	0	0	1	4	1	1	6000	8.69951	3500	8.16052	2	1	11	1	2	3	Beijing
11	0.761758	0.308808	0.681969	4.18197	1	35	1.225	3	1	0	0	1	3	0	1	3000	8.00637	2000	7.6009	3	1	2	1	5	3	Beijing
11	1.20803	0.0214363	0.99901	4.49901	0	40	1.6	4	1	0	0	1	3	0	0	14000	9.54681	5000	8.51719	3	0	22	1	1	3	Beijing
11	-0.0832925	0.318897	-0.012445	3.48756	0	51	2.601	1	1	0	0	1	4	0	1	5000	8.51719	900	6.80239	2	1	4	1	1	3	Beijing
11	-1.41429	-1.66653	-1.45872	2.04128	1	50	2.5	2	1	0	0	1	4	0	1	4000	8.29405	3000	8.00637	6	1	10	1	2	3	Beijing
11	-2.33082	-1.06544	-2.10791	1.39209	1	37	1.369	3	1	0	0	1	4	0	1	7000	8.85367	1200	7.09008	4	1	0	1	6	3	Beijing
11	0.315481	0.59618	0.364928	3.86493	1	24	0.576	3	1	0	0	0	4	0	1	5000	8.51719	3300	8.10168	4	1	1	1	2	3	Beijing
11	0.833237	-0.282194	0.636749	4.13675	1	49	2.401	3	1	0	0	1	4	0	1	5000	8.51719	1000	6.90776	2	1	5	1	2	3	Beijing
11	-0.112349	-0.253847	-0.137274	3.36273	1	60	3.6	2	1	0	0	1	4	0	1	1800	7.49554	500	6.21461	3	0	3	1	1	3	Beijing
11	-0.582602	0.0598717	-0.469427	3.03057	0	31	0.961	4	1	0	0	1	4	1	1	5000	8.51719	4000	8.29405	3	1	7	1	1	3	Beijing
11	1.20803	0.0214363	0.99901	4.49901	1	32	1.024	5	1	0	0	0	4	1	1	5000	8.51719	2000	7.6009	1	0	4	1	1	3	Beijing
11	-1.08191	-0.199154	-0.926409	2.57359	1	26	0.676	3	1	0	0	1	3	0	1	5000	8.51719	4000	8.29405	3	1	11	1	1	3	Beijing
11	-0.582602	0.0598717	-0.469427	3.03057	0	26	0.676	5	1	0	0	1	3	1	1	8000	8.9872	6000	8.69951	2	0	8	1	1	3	Beijing
11	-0.582602	0.0598717	-0.469427	3.03057	1	29	0.841	3	1	0	0	1	3	0	1	5000	8.51719	1000	6.90776	3	1	1	1	1	3	Beijing
11	-0.582602	0.0598717	-0.469427	3.03057	1	33	1.089	3	0	0	0	1	3	1	1	6000	8.69951	4000	8.29405	4	0	10	1	1	3	Beijing
11	-0.582602	0.0598717	-0.469427	3.03057	0	48	2.304	3	1	0	0	1	3	0	1	6000	8.69951	5000	8.51719	5	1	17	1	1	3	Beijing
11	1.20803	0.0214363	0.99901	4.49901	1	33	1.089	3	0	0	0	0	4	0	1	4500	8.41183	2000	7.6009	1	0	2	1	1	3	Beijing
11	-0.582602	0.0598717	-0.469427	3.03057	0	31	0.961	4	1	0	0	1	4	1	1	10000	9.21034	3000	8.00637	3	1	10	1	2	3	Beijing
11	-0.136325	-0.2275	-0.152386	3.34761	0	20	0.4	4	1	0	0	0	3	0	1	6000	8.69951	3000	8.00637	1	1	2	1	6	3	Beijing
11	0.833237	-0.282194	0.636749	4.13675	0	34	1.156	2	1	0	0	1	4	0	1	1500	7.31322	2000	7.6009	4	1	12	1	5	3	Beijing
11	0.315481	0.59618	0.364928	3.86493	1	50	2.5	3	1	0	0	1	4	0	1	5000	8.51719	3000	8.00637	4	1	17	1	1	3	Beijing
11	-0.112349	-0.253847	-0.137274	3.36273	1	44	1.936	2	1	0	0	1	3	0	1	3500	8.16052	3000	8.00637	4	0	17	1	1	3	Beijing
11	-0.582602	0.0598717	-0.469427	3.03057	1	31	0.961	4	1	0	0	1	4	0	1	6000	8.69951	4000	8.29405	2	1	17	1	1	3	Beijing
11	-0.582602	0.0598717	-0.469427	3.03057	1	54	2.916	3	1	0	0	1	4	0	1	7000	8.85367	5000	8.51719	3	1	12	1	1	3	Beijing
11	-0.582602	0.0598717	-0.469427	3.03057	0	48	2.304	3	1	0	0	1	4	0	1	5000	8.51719	2000	7.6009	3	1	17	1	1	3	Beijing
11	1.20803	0.0214363	0.99901	4.49901	0	20	0.4	4	1	0	0	0	4	0	1	8500	9.04782	4000	8.29405	1	0	20	1	1	3	Beijing
11	1.20803	0.0214363	0.99901	4.49901	1	21	0.441	6	1	0	0	0	4	0	1	5000	8.51719	4000	8.29405	1	1	7	1	2	3	Beijing
11	0.333927	-0.541219	0.179767	3.67977	0	23	0.529	6	1	0	0	0	4	1	1	7000	8.85367	6000	8.69951	1	1	6	1	2	3	Beijing
11	-0.582602	0.0598717	-0.469427	3.03057	1	35	1.225	4	1	0	0	0	4	0	1	7000	8.85367	4000	8.29405	1	1	2	1	1	3	Beijing
11	1.20803	0.0214363	0.99901	4.49901	1	30	0.9	3	1	0	0	1	4	1	1	7000	8.85367	3000	8.00637	3	0	6	1	2	3	Beijing
11	1.20803	0.0214363	0.99901	4.49901	1	58	3.364	3	1	0	0	1	4	1	1	2200	7.69621	700	6.55108	3	1	2	1	2	3	Beijing
11	1.20803	0.0214363	0.99901	4.49901	1	20	0.4	4	1	0	0	0	4	1	1	6000	8.69951	4000	8.29405	4	1	15	1	1	3	Beijing
11	0.38696	0.00517818	0.319708	3.81971	0	25	0.625	3	1	0	0	1	4	0	1	10000	9.21034	8000	8.9872	4	0	2	1	3	3	Beijing
11	1.20803	0.0214363	0.99901	4.49901	1	53	2.809	4	1	0	1	1	3	0	1	5000	8.51719	4000	8.29405	2	1	10	1	1	3	Beijing
11	0.737782	0.335155	0.666857	4.16686	1	36	1.296	5	1	0	0	1	4	1	1	4000	8.29405	2500	7.82405	4	1	16	1	2	3	Beijing
11	1.20803	0.0214363	0.99901	4.49901	1	39	1.521	4	1	0	0	1	4	0	1	18000	9.79813	12000	9.39266	5	1	7	1	2	3	Beijing
11	-0.582602	0.0598717	-0.469427	3.03057	1	35	1.225	2	0	0	0	1	4	1	1	3000	8.00637	2000	7.6009	5	0	5	1	2	3	Beijing
11	0.38696	0.00517818	0.319708	3.81971	1	57	3.249	4	1	0	1	1	3	0	1	2800	7.93737	500	6.21461	4	0	15	1	2	3	Beijing
11	-1.02888	0.347244	-0.786468	2.71353	0	45	2.025	3	1	0	0	1	4	0	1	5000	8.51719	2000	7.6009	3	1	6	1	1	3	Beijing
11	-1.02888	0.347244	-0.786468	2.71353	0	42	1.764	2	1	0	0	1	3	0	1	15000	9.61581	5000	8.51719	4	0	19	1	1	3	Beijing
11	0.833237	-0.282194	0.636749	4.13675	1	40	1.6	3	1	0	0	1	4	1	1	10000	9.21034	6500	8.77956	4	0	22	1	1	3	Beijing
11	-0.582602	0.0598717	-0.469427	3.03057	1	27	0.729	4	1	0	0	0	4	1	1	5500	8.6125	1000	6.90776	1	1	4	1	1	3	Beijing
11	0.362984	0.0315252	0.304596	3.8046	0	27	0.729	5	1	0	0	0	4	1	1	5000	8.51719	3000	8.00637	1	0	2	1	1	3	Beijing
11	0.38696	0.00517818	0.319708	3.81971	1	54	2.916	2	1	0	0	0	4	1	1	3000	8.00637	600	6.39693	1	0	7	1	1	3	Beijing
11	-0.0832925	0.318897	-0.012445	3.48756	1	30	0.9	3	1	0	0	0	4	0	1	3500	8.16052	1500	7.31322	1	0	7	1	2	3	Beijing
11	1.20803	0.0214363	0.99901	4.49901	0	47	2.209	1	1	0	0	1	4	0	1	5000	8.51719	3000	8.00637	3	1	22	1	1	3	Beijing
11	-0.0832925	0.318897	-0.012445	3.48756	0	42	1.764	3	1	0	0	1	4	0	1	15000	9.61581	8000	8.9872	3	0	3	1	3	3	Beijing
11	-0.582602	0.0598717	-0.469427	3.03057	1	34	1.156	4	1	0	0	1	4	0	1	5000	8.51719	3500	8.16052	4	0	16	1	1	3	Beijing
11	1.20803	0.0214363	0.99901	4.49901	0	38	1.444	4	1	0	0	1	4	0	1	30000	10.309	13000	9.4727	4	0	7	1	1	3	Beijing
11	-0.0832925	0.318897	-0.012445	3.48756	0	55	3.025	3	1	0	0	0	4	0	1	2000	7.6009	2000	7.6009	1	0	11	1	1	3	Beijing
11	0.708725	-0.237589	0.542028	4.04203	1	43	1.849	1	1	0	0	1	4	0	1	5000	8.51719	4000	8.29405	4	1	2	1	5	3	Beijing
11	-1.58122	-0.458179	-1.38339	2.11661	0	50	2.5	2	1	0	0	1	4	0	1	10000	9.21034	4000	8.29405	4	1	4	1	3	3	Beijing
11	1.20803	0.0214363	0.99901	4.49901	1	49	2.401	2	1	0	0	1	3	0	1	6000	8.69951	4500	8.41183	2	1	6	1	4	3	Beijing
11	-1.42765	0.0699605	-1.16384	2.33616	1	32	1.024	3	1	0	0	1	4	0	1	10000	9.21034	4000	8.29405	3	0	2	1	1	3	Beijing
11	0.737782	0.335155	0.666857	4.16686	1	51	2.601	3	1	0	0	1	4	0	1	6000	8.69951	4000	8.29405	4	1	10	1	2	3	Beijing
11	0.737782	0.335155	0.666857	4.16686	0	32	1.024	3	1	0	0	1	4	0	1	10000	9.21034	4000	8.29405	5	0	7	1	2	3	Beijing
11	0.333927	-0.541219	0.179767	3.67977	0	48	2.304	2	1	0	0	1	4	1	1	12000	9.39266	8000	8.9872	4	1	13	1	1	3	Beijing
11	1.20803	0.0214363	0.99901	4.49901	0	38	1.444	5	1	0	0	1	4	0	1	15000	9.61581	8000	8.9872	3	0	2	1	2	3	Beijing
11	-0.582602	0.0598717	-0.469427	3.03057	0	29	0.841	3	1	0	0	1	4	1	1	13000	9.4727	4000	8.29405	3	0	4	1	4	3	Beijing
11	0.38696	0.00517818	0.319708	3.81971	0	49	2.401	2	1	0	0	1	3	0	1	10000	9.21034	3000	8.00637	5	1	28	1	1	3	Beijing
11	-0.0832925	0.318897	-0.012445	3.48756	0	30	0.9	3	1	0	0	1	4	1	1	10000	9.21034	1500	7.31322	4	0	3	1	1	3	Beijing
11	-0.582602	0.0598717	-0.469427	3.03057	1	28	0.784	5	1	0	0	1	4	0	1	7500	8.92266	1000	6.90776	3	1	5	1	1	3	Beijing
11	1.20803	0.0214363	0.99901	4.49901	1	55	3.025	3	1	0	0	1	3	0	1	7000	8.85367	8000	8.9872	2	1	14	1	3	3	Beijing
11	0.238473	0.0761298	0.209875	3.70988	0	24	0.576	4	1	0	0	1	4	0	1	9500	9.15905	3500	8.16052	4	0	5	1	3	3	Beijing
11	-0.582602	0.0598717	-0.469427	3.03057	1	33	1.089	3	1	0	0	1	4	0	1	6000	8.69951	3000	8.00637	3	0	7	1	4	3	Beijing
11	0.291505	0.622527	0.349816	3.84982	0	47	2.209	3	1	0	0	1	3	1	1	5000	8.51719	2600	7.86327	3	0	17	1	3	3	Beijing
11	0.833237	-0.282194	0.636749	4.13675	0	35	1.225	3	1	0	0	1	4	1	1	9000	9.10498	3500	8.16052	3	0	8	1	2	3	Beijing
11	0.833237	-0.282194	0.636749	4.13675	1	38	1.444	3	1	0	0	0	4	0	1	9000	9.10498	5600	8.63052	1	0	4	1	2	3	Beijing
11	0.38696	0.00517818	0.319708	3.81971	0	52	2.704	4	1	0	0	1	4	0	1	8000	8.9872	3000	8.00637	4	1	2	1	4	3	Beijing
11	-0.582602	0.0598717	-0.469427	3.03057	1	27	0.729	3	1	0	0	0	4	0	1	5000	8.51719	500	6.21461	1	0	0	1	3	3	Beijing
11	-1.3322	-0.547388	-1.19395	2.30605	0	34	1.156	6	1	0	0	1	4	1	1	15000	9.61581	6000	8.69951	3	0	1	1	1	3	Beijing
11	0.333927	-0.541219	0.179767	3.67977	1	32	1.024	3	1	0	0	0	4	0	1	8000	8.9872	6000	8.69951	1	1	2	1	1	3	Beijing
11	1.20803	0.0214363	0.99901	4.49901	1	31	0.961	3	1	0	0	1	4	0	0	5000	8.51719	3000	8.00637	3	1	2	1	1	3	Beijing
11	-0.582602	0.0598717	-0.469427	3.03057	1	44	1.936	2	1	0	0	1	3	0	0	8000	8.9872	3000	8.00637	3	1	9	1	1	3	Beijing
11	-0.415668	-1.14848	-0.544756	2.95524	0	43	1.849	2	1	0	0	1	4	0	1	6500	8.77956	3500	8.16052	3	1	4	1	1	3	Beijing
11	-0.861944	-0.861107	-0.861797	2.6382	1	53	2.809	3	1	0	1	1	3	0	0	12000	9.39266	4000	8.29405	3	1	2	1	1	3	Beijing
11	-0.582602	0.0598717	-0.469427	3.03057	1	25	0.625	4	0	0	0	0	4	0	1	7000	8.85367	3000	8.00637	2	0	1	1	1	3	Beijing
11	1.20803	0.0214363	0.99901	4.49901	0	30	0.9	3	1	0	0	1	4	1	1	8000	8.9872	3500	8.16052	3	0	2	1	1	3	Beijing
11	-0.582602	0.0598717	-0.469427	3.03057	1	27	0.729	3	1	0	0	1	4	0	1	7000	8.85367	2000	7.6009	2	1	3	1	2	3	Beijing
11	0.333927	-0.541219	0.179767	3.67977	0	32	1.024	5	1	0	0	1	4	1	1	10000	9.21034	5000	8.51719	3	0	1	1	1	3	Beijing
11	-0.112349	-0.253847	-0.137274	3.36273	0	28	0.784	4	1	0	0	1	4	1	1	8000	8.9872	8000	8.9872	3	0	7	1	1	3	Beijing
11	-0.65408	0.650874	-0.424207	3.07579	1	41	1.681	3	1	0	0	1	4	0	1	4900	8.49699	2000	7.6009	3	1	2	1	1	3	Beijing
11	0.333927	-0.541219	0.179767	3.67977	1	29	0.841	3	1	0	0	0	4	0	1	2600	7.86327	500	6.21461	1	0	0	1	2	3	Beijing
11	-0.207804	0.363502	-0.107166	3.39283	1	47	2.209	3	1	0	0	1	4	0	1	6000	8.69951	3000	8.00637	4	1	0	1	2	3	Beijing
11	1.20803	0.0214363	0.99901	4.49901	0	43	1.849	4	1	0	0	1	4	1	1	5000	8.51719	4000	8.29405	3	1	20	1	1	3	Beijing
11	-0.582602	0.0598717	-0.469427	3.03057	0	27	0.729	5	0	0	0	0	4	1	1	2100	7.64969	1000	6.90776	1	1	3	1	2	3	Beijing
11	0.833237	-0.282194	0.636749	4.13675	1	46	2.116	3	1	0	0	1	4	1	1	4000	8.29405	3000	8.00637	4	0	19	1	1	3	Beijing
11	-0.540179	-1.10387	-0.639477	2.86052	1	58	3.364	3	1	0	1	0	4	0	1	2200	7.69621	1000	6.90776	1	1	5	1	1	3	Beijing
11	-0.207804	0.363502	-0.107166	3.39283	1	36	1.296	6	1	0	1	1	4	1	1	4800	8.47637	4000	8.29405	4	1	14	1	1	3	Beijing
11	1.20803	0.0214363	0.99901	4.49901	1	37	1.369	4	1	0	0	1	4	1	1	4000	8.29405	3000	8.00637	3	1	6	1	4	3	Beijing
11	1.20803	0.0214363	0.99901	4.49901	1	27	0.729	5	1	0	0	1	4	1	1	6000	8.69951	3500	8.16052	3	0	7	1	2	3	Beijing
11	-1.3322	-0.547388	-1.19395	2.30605	1	33	1.089	3	1	0	0	1	4	1	1	5000	8.51719	3000	8.00637	4	1	1	1	2	3	Beijing
11	-0.207804	0.363502	-0.107166	3.39283	1	30	0.9	3	1	0	0	1	4	0	1	4000	8.29405	3000	8.00637	5	0	0	1	1	3	Beijing
11	0.362984	0.0315252	0.304596	3.8046	1	45	2.025	2	1	0	0	1	4	0	1	7000	8.85367	1500	7.31322	4	0	1	1	1	3	Beijing
11	0.833237	-0.282194	0.636749	4.13675	1	31	0.961	4	1	0	0	1	4	1	1	12000	9.39266	3500	8.16052	3	0	15	1	1	3	Beijing
11	-0.582602	0.0598717	-0.469427	3.03057	1	18	0.324	4	1	0	0	0	4	1	1	3000	8.00637	2000	7.6009	1	1	0	1	1	3	Beijing
11	1.20803	0.0214363	0.99901	4.49901	0	28	0.784	5	1	0	0	0	4	1	1	15000	9.61581	4000	8.29405	1	1	5	1	2	3	Beijing
11	1.20803	0.0214363	0.99901	4.49901	0	38	1.444	4	1	0	0	1	4	1	1	6800	8.82468	3000	8.00637	4	1	0	1	1	3	Beijing
11	-0.957399	-0.243758	-0.831688	2.66831	0	26	0.676	4	1	0	0	1	4	0	1	4300	8.36637	1500	7.31322	3	1	1	1	2	3	Beijing
11	0.833237	-0.282194	0.636749	4.13675	1	46	2.116	3	0	0	0	1	4	1	1	20000	9.90349	11000	9.30565	4	1	16	1	1	3	Beijing
11	1.20803	0.0214363	0.99901	4.49901	1	33	1.089	3	1	0	0	1	3	0	1	10000	9.21034	8000	8.9872	5	1	1	1	2	3	Beijing
11	-0.957399	-0.243758	-0.831688	2.66831	1	24	0.576	4	1	0	0	0	4	0	1	3000	8.00637	1600	7.37776	1	1	0	1	1	3	Beijing
11	1.20803	0.0214363	0.99901	4.49901	0	49	2.401	2	1	0	0	0	4	0	0	4000	8.29405	2000	7.6009	1	1	6	1	1	3	Beijing
11	0.458439	-0.585824	0.274487	3.77449	1	45	2.025	3	1	0	0	1	3	0	1	12000	9.39266	5000	8.51719	5	1	27	1	1	3	Beijing
11	-0.45809	0.015267	-0.374706	3.12529	0	35	1.225	3	0	0	0	1	3	1	1	15000	9.61581	10000	9.21034	3	1	18	1	1	3	Beijing
11	1.20803	0.0214363	0.99901	4.49901	0	43	1.849	4	0	0	0	1	3	1	1	20000	9.90349	10000	9.21034	3	1	22	1	1	3	Beijing
11	-0.957399	-0.243758	-0.831688	2.66831	1	41	1.681	4	1	0	0	1	4	0	1	15000	9.61581	10000	9.21034	4	1	14	1	1	3	Beijing
11	-1.17737	0.418195	-0.896301	2.6037	1	36	1.296	3	1	0	0	1	2	0	1	30000	10.309	13000	9.4727	3	1	17	1	2	3	Beijing
11	1.20803	0.0214363	0.99901	4.49901	1	32	1.024	4	1	0	0	1	4	0	1	3000	8.00637	2500	7.82405	4	1	14	1	1	3	Beijing
11	-0.582602	0.0598717	-0.469427	3.03057	1	30	0.9	3	1	0	0	1	4	0	1	8000	8.9872	5000	8.51719	3	1	8	1	2	3	Beijing
11	0.458439	-0.585824	0.274487	3.77449	1	45	2.025	3	1	0	0	1	4	0	1	13500	9.51044	10500	9.25913	3	0	17	1	1	3	Beijing
11	0.833237	-0.282194	0.636749	4.13675	0	29	0.841	4	1	0	0	1	4	1	1	13000	9.4727	4000	8.29405	4	1	4	1	2	3	Beijing
11	0.333927	-0.541219	0.179767	3.67977	1	39	1.521	5	1	0	1	1	3	1	1	14000	9.54681	8000	8.9872	3	1	12	1	3	3	Beijing
11	-0.45809	0.015267	-0.374706	3.12529	1	53	2.809	3	1	0	0	1	4	0	1	6000	8.69951	3500	8.16052	3	0	7	1	2	3	Beijing
11	-0.582602	0.0598717	-0.469427	3.03057	1	26	0.676	3	1	0	0	0	4	0	1	2600	7.86327	2000	7.6009	1	0	5	1	1	3	Beijing
11	-0.582602	0.0598717	-0.469427	3.03057	1	36	1.296	4	1	0	0	1	4	0	1	8000	8.9872	4500	8.41183	3	0	8	1	1	3	Beijing
11	0.737782	0.335155	0.666857	4.16686	1	41	1.681	3	1	0	0	1	4	1	1	10000	9.21034	8000	8.9872	3	0	15	1	2	3	Beijing
11	1.20803	0.0214363	0.99901	4.49901	0	43	1.849	6	1	0	0	1	4	0	1	10000	9.21034	5000	8.51719	3	0	5	1	2	3	Beijing
11	-0.582602	0.0598717	-0.469427	3.03057	1	59	3.481	3	1	0	0	1	3	0	1	6000	8.69951	2000	7.6009	2	0	5	1	1	3	Beijing
11	1.20803	0.0214363	0.99901	4.49901	1	43	1.849	2	1	0	0	1	4	1	1	6000	8.69951	2300	7.74066	3	0	5	1	2	3	Beijing
11	1.20803	0.0214363	0.99901	4.49901	0	48	2.304	1	1	0	0	1	4	0	0	5000	8.51719	2700	7.90101	4	1	23	1	1	3	Beijing
11	-0.582602	0.0598717	-0.469427	3.03057	0	34	1.156	3	1	0	0	1	4	0	1	8000	8.9872	4000	8.29405	2	0	5	1	1	3	Beijing
11	-0.582602	0.0598717	-0.469427	3.03057	0	21	0.441	4	1	0	0	0	4	0	1	3500	8.16052	2000	7.6009	1	0	2	1	1	3	Beijing
11	1.20803	0.0214363	0.99901	4.49901	0	32	1.024	3	1	0	0	1	4	0	1	8000	8.9872	3500	8.16052	2	0	5	1	1	3	Beijing
11	-1.02888	0.347244	-0.786468	2.71353	1	37	1.369	3	1	0	0	1	4	0	1	6000	8.69951	5000	8.51719	4	0	13	1	1	3	Beijing
11	-0.582602	0.0598717	-0.469427	3.03057	1	33	1.089	3	1	0	0	1	4	0	1	5000	8.51719	3000	8.00637	4	0	11	1	1	3	Beijing
11	0.333927	-0.541219	0.179767	3.67977	0	42	1.764	4	1	0	0	1	4	1	1	5000	8.51719	3000	8.00637	3	1	12	1	1	3	Beijing
11	0.833237	-0.282194	0.636749	4.13675	1	42	1.764	4	1	0	0	1	4	1	1	5000	8.51719	2000	7.6009	3	1	28	1	1	3	Beijing
11	0.833237	-0.282194	0.636749	4.13675	1	50	2.5	2	1	0	0	1	4	0	1	2500	7.82405	1500	7.31322	3	0	9	1	1	3	Beijing
11	-0.582602	0.0598717	-0.469427	3.03057	0	34	1.156	6	1	0	0	1	4	1	1	30000	10.309	10000	9.21034	3	1	9	1	1	3	Beijing
11	1.20803	0.0214363	0.99901	4.49901	1	58	3.364	4	0	0	1	1	4	1	1	7000	8.85367	4000	8.29405	3	1	22	1	1	3	Beijing
11	1.20803	0.0214363	0.99901	4.49901	0	48	2.304	3	1	0	0	1	4	1	1	9000	9.10498	2000	7.6009	3	0	14	1	2	3	Beijing
11	-0.112349	-0.253847	-0.137274	3.36273	1	30	0.9	6	1	0	0	1	4	1	1	22000	9.9988	10000	9.21034	3	1	3	1	2	3	Beijing
11	0.833237	-0.282194	0.636749	4.13675	1	37	1.369	4	1	0	1	1	4	1	1	20000	9.90349	3000	8.00637	4	0	20	1	1	3	Beijing
11	1.20803	0.0214363	0.99901	4.49901	0	35	1.225	3	1	0	0	1	4	0	1	6000	8.69951	4000	8.29405	5	1	13	1	2	3	Beijing
11	0.833237	-0.282194	0.636749	4.13675	0	26	0.676	5	1	0	0	0	4	1	1	6000	8.69951	5000	8.51719	3	1	7	1	1	3	Beijing
11	0.833237	-0.282194	0.636749	4.13675	0	49	2.401	1	1	0	0	1	4	0	1	8000	8.9872	4000	8.29405	4	1	21	1	2	3	Beijing
11	0.833237	-0.282194	0.636749	4.13675	1	32	1.024	3	1	0	0	1	4	1	1	14000	9.54681	7000	8.85367	3	1	13	1	2	3	Beijing
11	-0.540179	-1.10387	-0.639477	2.86052	1	37	1.369	3	1	0	0	1	4	0	1	10000	9.21034	2000	7.6009	4	1	9	1	1	3	Beijing
11	0.333927	-0.541219	0.179767	3.67977	1	23	0.529	3	1	0	0	0	4	0	1	16000	9.68034	8000	8.9872	4	1	2	1	1	3	Beijing
11	0.833237	-0.282194	0.636749	4.13675	1	61	3.721	3	1	0	0	1	4	0	1	6000	8.69951	4000	8.29405	4	1	29	1	1	3	Beijing
11	0.209416	-0.496614	0.0850457	3.58505	1	27	0.729	3	1	0	0	1	4	0	1	25000	10.1266	13000	9.4727	4	1	10	1	3	3	Beijing
11	0.38696	0.00517818	0.319708	3.81971	1	34	1.156	3	1	0	0	1	4	0	1	5500	8.6125	3500	8.16052	4	1	10	1	2	3	Beijing
11	0.458439	-0.585824	0.274487	3.77449	1	47	2.209	2	1	0	0	1	4	0	1	13000	9.4727	3500	8.16052	3	1	8	1	5	3	Beijing
11	0.333927	-0.541219	0.179767	3.67977	0	48	2.304	2	1	0	0	1	4	0	1	20000	9.90349	8000	8.9872	4	0	3	1	3	3	Beijing
11	1.20803	0.0214363	0.99901	4.49901	1	39	1.521	3	0	0	0	1	4	0	1	7000	8.85367	3000	8.00637	6	0	22	1	1	3	Beijing
11	0.737782	0.335155	0.666857	4.16686	0	32	1.024	5	1	0	0	1	4	1	1	8000	8.9872	5000	8.51719	3	0	1	1	1	3	Beijing
11	1.20803	0.0214363	0.99901	4.49901	1	53	2.809	2	1	0	0	1	4	1	1	5000	8.51719	500	6.21461	2	1	10	1	2	3	Beijing
11	-0.0408703	-0.844849	-0.182495	3.31751	1	44	1.936	3	1	0	0	1	4	0	1	15000	9.61581	5000	8.51719	4	1	11	1	1	3	Beijing
11	-0.112349	-0.253847	-0.137274	3.36273	1	27	0.729	4	1	0	0	1	4	0	1	5000	8.51719	2500	7.82405	3	1	4	1	1	3	Beijing
11	0.761758	0.308808	0.681969	4.18197	0	35	1.225	3	1	0	0	1	4	1	1	8000	8.9872	1500	7.31322	3	0	4	1	1	3	Beijing
11	0.833237	-0.282194	0.636749	4.13675	1	27	0.729	3	1	0	0	1	4	0	1	10000	9.21034	5000	8.51719	3	0	12	1	1	3	Beijing
11	1.20803	0.0214363	0.99901	4.49901	1	35	1.225	3	1	0	0	1	4	0	1	10000	9.21034	4000	8.29405	4	1	11	1	3	3	Beijing
11	0.761758	0.308808	0.681969	4.18197	1	30	0.9	3	1	0	0	1	4	0	1	30000	10.309	13000	9.4727	4	0	5	1	2	3	Beijing
11	-0.582602	0.0598717	-0.469427	3.03057	1	33	1.089	5	1	0	0	1	4	1	1	4000	8.29405	2000	7.6009	3	0	4	1	2	3	Beijing
11	-0.0832925	0.318897	-0.012445	3.48756	0	28	0.784	4	1	0	0	1	4	1	1	13000	9.4727	1000	6.90776	4	1	2	1	1	3	Beijing
11	-0.582602	0.0598717	-0.469427	3.03057	0	41	1.681	3	1	0	0	1	4	0	1	3000	8.00637	2000	7.6009	3	0	12	1	1	3	Beijing
11	1.20803	0.0214363	0.99901	4.49901	0	34	1.156	4	1	0	0	1	4	1	1	10000	9.21034	5020	8.52118	4	0	17	1	1	3	Beijing
11	1.20803	0.0214363	0.99901	4.49901	1	46	2.116	3	1	0	0	1	4	1	1	5500	8.6125	3600	8.18869	3	1	26	1	2	3	Beijing
11	0.833237	-0.282194	0.636749	4.13675	1	43	1.849	2	1	0	0	1	4	0	1	5000	8.51719	3500	8.16052	5	0	14	1	1	3	Beijing
11	-0.582602	0.0598717	-0.469427	3.03057	1	30	0.9	4	1	0	0	1	4	1	1	8000	8.9872	3500	8.16052	3	0	13	1	1	3	Beijing
11	1.20803	0.0214363	0.99901	4.49901	1	59	3.481	4	1	0	0	1	4	0	1	4000	8.29405	600	6.39693	3	0	5	1	1	3	Beijing
11	-0.957399	-0.243758	-0.831688	2.66831	1	38	1.444	3	1	0	0	1	4	0	1	3500	8.16052	2000	7.6009	4	1	0	1	2	3	Beijing
11	-0.582602	0.0598717	-0.469427	3.03057	1	22	0.484	4	0	0	0	0	4	1	1	3500	8.16052	3000	8.00637	1	0	0	1	1	3	Beijing
11	-0.582602	0.0598717	-0.469427	3.03057	1	23	0.529	4	1	0	0	0	4	1	1	3500	8.16052	2000	7.6009	5	0	0	1	1	3	Beijing
11	-0.582602	0.0598717	-0.469427	3.03057	1	28	0.784	3	1	0	0	1	3	1	1	7000	8.85367	3000	8.00637	4	0	1	1	8	3	Beijing
11	-0.582602	0.0598717	-0.469427	3.03057	1	28	0.784	2	1	0	0	1	4	0	1	6000	8.69951	4000	8.29405	5	1	1	1	6	3	Beijing
11	-0.112349	-0.253847	-0.137274	3.36273	0	54	2.916	2	1	0	0	1	4	0	1	7000	8.85367	1000	6.90776	2	1	14	1	1	3	Beijing
11	-0.0408703	-0.844849	-0.182495	3.31751	0	51	2.601	3	1	0	0	1	4	0	1	6000	8.69951	600	6.39693	2	1	8	1	2	3	Beijing
11	1.20803	0.0214363	0.99901	4.49901	1	50	2.5	3	1	0	0	0	4	1	1	8000	8.9872	6500	8.77956	2	1	34	1	1	3	Beijing
11	0.362984	0.0315252	0.304596	3.8046	0	46	2.116	2	1	0	0	1	4	0	1	5000	8.51719	3000	8.00637	3	1	0	1	1	3	Beijing
11	1.20803	0.0214363	0.99901	4.49901	0	58	3.364	2	1	0	0	1	4	0	1	30000	10.309	1000	6.90776	2	1	2	1	1	3	Beijing
11	0.833237	-0.282194	0.636749	4.13675	1	65	4.225	3	1	0	1	0	4	0	1	2000	7.6009	1500	7.31322	1	1	3	1	2	3	Beijing
11	0.262449	0.0497829	0.224987	3.72499	1	60	3.6	3	1	0	0	1	3	0	1	2100	7.64969	3500	8.16052	2	0	6	1	1	3	Beijing
11	1.20803	0.0214363	0.99901	4.49901	1	61	3.721	3	1	0	0	0	4	0	1	1500	7.31322	1000	6.90776	1	1	8	1	2	3	Beijing
11	-0.582602	0.0598717	-0.469427	3.03057	1	42	1.764	3	1	0	0	1	4	0	1	7000	8.85367	6000	8.69951	4	1	12	1	5	3	Beijing
11	0.833237	-0.282194	0.636749	4.13675	1	36	1.296	3	1	0	0	1	4	0	1	8000	8.9872	6000	8.69951	2	1	12	1	8	3	Beijing
11	0.262449	0.0497829	0.224987	3.72499	0	44	1.936	3	1	0	0	1	4	1	1	12000	9.39266	3000	8.00637	4	1	19	1	1	3	Beijing
11	-0.582602	0.0598717	-0.469427	3.03057	0	47	2.209	3	1	0	0	1	4	0	1	7000	8.85367	4000	8.29405	4	1	5	1	1	3	Beijing
11	-0.582602	0.0598717	-0.469427	3.03057	1	23	0.529	3	1	0	0	0	4	0	1	3500	8.16052	2200	7.69621	1	0	1	1	1	3	Beijing
11	-0.582602	0.0598717	-0.469427	3.03057	0	24	0.576	7	1	0	1	0	4	1	1	8600	9.05952	3600	8.18869	1	1	0	1	2	3	Beijing
11	-0.957399	-0.243758	-0.831688	2.66831	1	23	0.529	6	1	0	0	0	4	1	1	6000	8.69951	4000	8.29405	1	1	1	1	2	3	Beijing
11	-0.582602	0.0598717	-0.469427	3.03057	1	41	1.681	6	1	0	0	1	4	1	1	7000	8.85367	1500	7.31322	3	1	12	1	2	3	Beijing
11	-0.582602	0.0598717	-0.469427	3.03057	0	26	0.676	3	1	0	0	1	4	0	1	10000	9.21034	5000	8.51719	6	1	14	1	1	3	Beijing
11	-0.582602	0.0598717	-0.469427	3.03057	1	31	0.961	3	1	0	0	1	4	1	1	7000	8.85367	3000	8.00637	3	1	19	1	1	3	Beijing
11	0.362984	0.0315252	0.304596	3.8046	1	45	2.025	4	1	0	0	1	4	1	1	15000	9.61581	6000	8.69951	4	1	6	1	4	3	Beijing
11	-0.0118138	-0.272105	-0.0576652	3.44233	0	35	1.225	3	1	0	0	1	4	1	1	10000	9.21034	6000	8.69951	4	1	12	1	2	3	Beijing
11	-0.582602	0.0598717	-0.469427	3.03057	0	64	4.096	3	1	0	0	1	3	0	1	3500	8.16052	1200	7.09008	2	1	2	1	1	3	Beijing
11	-0.136325	-0.2275	-0.152386	3.34761	1	48	2.304	3	0	0	0	1	4	1	1	5000	8.51719	1000	6.90776	3	1	26	1	1	3	Beijing
11	-0.0832925	0.318897	-0.012445	3.48756	0	30	0.9	7	1	0	1	0	3	1	1	9000	9.10498	6000	8.69951	1	0	3	1	4	3	Beijing
11	0.833237	-0.282194	0.636749	4.13675	1	30	0.9	3	1	0	0	0	4	0	1	5000	8.51719	1500	7.31322	1	1	1	1	3	3	Beijing
11	1.20803	0.0214363	0.99901	4.49901	1	24	0.576	5	1	0	0	0	4	0	1	7000	8.85367	1000	6.90776	1	1	2	1	2	3	Beijing
11	-0.582602	0.0598717	-0.469427	3.03057	1	26	0.676	3	1	0	0	0	4	0	1	7000	8.85367	4000	8.29405	1	1	2	1	4	3	Beijing
11	-0.0118138	-0.272105	-0.0576652	3.44233	1	43	1.849	3	1	0	0	1	4	1	1	4500	8.41183	2600	7.86327	4	1	9	1	8	3	Beijing
11	-0.582602	0.0598717	-0.469427	3.03057	0	35	1.225	3	1	0	0	1	4	0	1	5000	8.51719	500	6.21461	3	1	6	1	1	3	Beijing
11	1.20803	0.0214363	0.99901	4.49901	1	19	0.361	3	1	0	0	0	4	0	1	4000	8.29405	3000	8.00637	1	1	0	1	1	3	Beijing
11	-0.207804	0.363502	-0.107166	3.39283	1	35	1.225	3	1	0	0	0	4	1	1	8000	8.9872	4000	8.29405	1	0	18	1	1	3	Beijing
11	0.38696	0.00517818	0.319708	3.81971	1	40	1.6	2	1	0	1	0	4	0	1	2500	7.82405	1000	6.90776	1	1	20	1	1	3	Beijing
11	1.20803	0.0214363	0.99901	4.49901	0	21	0.441	3	1	0	0	1	4	0	1	6000	8.69951	4000	8.29405	3	1	2	1	1	3	Beijing
11	-0.582602	0.0598717	-0.469427	3.03057	1	33	1.089	4	1	0	0	0	4	1	1	10000	9.21034	8000	8.9872	2	1	6	1	1	3	Beijing
11	1.20803	0.0214363	0.99901	4.49901	0	39	1.521	3	1	0	0	1	4	1	1	9000	9.10498	4000	8.29405	3	0	18	1	1	3	Beijing
11	1.20803	0.0214363	0.99901	4.49901	0	28	0.784	6	1	0	0	1	4	1	1	15000	9.61581	8000	8.9872	2	0	9	1	1	3	Beijing
11	-0.207804	0.363502	-0.107166	3.39283	0	24	0.576	6	1	0	0	0	4	1	1	6000	8.69951	6000	8.69951	1	0	1	1	1	3	Beijing
11	1.20803	0.0214363	0.99901	4.49901	1	36	1.296	3	1	0	0	1	4	1	1	15000	9.61581	10000	9.21034	5	1	7	1	2	3	Beijing
11	1.20803	0.0214363	0.99901	4.49901	0	27	0.729	3	1	0	0	1	4	0	1	10000	9.21034	3000	8.00637	5	1	1	1	4	3	Beijing
11	-0.582602	0.0598717	-0.469427	3.03057	0	30	0.9	3	1	0	0	1	4	0	1	20000	9.90349	10000	9.21034	3	0	3	1	2	3	Beijing
11	1.20803	0.0214363	0.99901	4.49901	1	55	3.025	2	1	0	0	1	4	0	0	10000	9.21034	5000	8.51719	5	1	18	1	1	3	Beijing
11	-0.582602	0.0598717	-0.469427	3.03057	1	34	1.156	6	1	0	0	0	4	0	1	10000	9.21034	5500	8.6125	4	1	4	1	3	3	Beijing
11	-0.582602	0.0598717	-0.469427	3.03057	0	40	1.6	5	1	0	0	1	3	0	1	10000	9.21034	6000	8.69951	4	0	12	1	5	3	Beijing
11	0.833237	-0.282194	0.636749	4.13675	0	36	1.296	6	0	0	1	1	4	1	1	15000	9.61581	9000	9.10498	3	1	11	1	3	3	Beijing
11	1.20803	0.0214363	0.99901	4.49901	1	45	2.025	3	1	0	0	1	3	1	1	6000	8.69951	11000	9.30565	4	1	21	1	3	3	Beijing
11	-0.582602	0.0598717	-0.469427	3.03057	1	30	0.9	5	1	0	0	1	4	1	1	10000	9.21034	6500	8.77956	4	0	8	1	2	3	Beijing
11	0.38696	0.00517818	0.319708	3.81971	1	45	2.025	3	1	0	0	1	4	0	1	11000	9.30565	8000	8.9872	3	0	7	1	1	3	Beijing
11	-0.582602	0.0598717	-0.469427	3.03057	1	32	1.024	3	1	0	0	1	4	0	1	15000	9.61581	10000	9.21034	3	0	15	1	3	3	Beijing
11	1.20803	0.0214363	0.99901	4.49901	0	40	1.6	4	1	0	0	1	4	1	1	10000	9.21034	6000	8.69951	5	1	16	1	1	3	Beijing
11	-0.582602	0.0598717	-0.469427	3.03057	1	42	1.764	4	1	0	0	1	4	1	1	17500	9.76996	4500	8.41183	3	1	22	1	1	3	Beijing
11	0.38696	0.00517818	0.319708	3.81971	0	56	3.136	3	1	0	0	1	4	0	1	8000	8.9872	3000	8.00637	2	1	30	1	1	3	Beijing
11	0.291505	0.622527	0.349816	3.84982	0	26	0.676	3	1	0	0	1	4	0	1	6666	8.80478	4000	8.29405	3	1	0	1	2	3	Beijing
11	1.20803	0.0214363	0.99901	4.49901	1	44	1.936	3	1	0	1	1	4	0	1	8000	8.9872	5000	8.51719	4	0	20	1	1	3	Beijing
11	-1.58122	-0.458179	-1.38339	2.11661	0	47	2.209	3	1	0	0	1	4	0	1	7000	8.85367	4000	8.29405	2	0	8	1	1	3	Beijing
11	-0.582602	0.0598717	-0.469427	3.03057	0	54	2.916	3	1	0	0	1	4	0	1	4000	8.29405	2000	7.6009	2	0	1	1	1	3	Beijing
11	-0.582602	0.0598717	-0.469427	3.03057	0	20	0.4	3	1	0	0	0	4	0	1	6000	8.69951	6000	8.69951	2	0	6	1	1	3	Beijing
11	-0.582602	0.0598717	-0.469427	3.03057	0	46	2.116	3	1	0	0	1	4	0	1	5000	8.51719	3500	8.16052	2	0	7	1	1	3	Beijing
11	-0.630104	0.624527	-0.409095	3.0909	1	53	2.809	3	1	0	0	1	2	1	1	5000	8.51719	6000	8.69951	2	0	1	1	1	3	Beijing
11	-0.582602	0.0598717	-0.469427	3.03057	1	40	1.6	4	1	0	0	1	3	0	1	8000	8.9872	5000	8.51719	3	0	6	1	2	3	Beijing
11	-1.45671	-0.502784	-1.28867	2.21133	1	61	3.721	2	1	0	0	1	4	0	1	5000	8.51719	1000	6.90776	2	1	13	1	1	3	Beijing
11	-0.582602	0.0598717	-0.469427	3.03057	1	48	2.304	4	1	0	0	1	4	1	1	7500	8.92266	2000	7.6009	2	1	15	1	2	3	Beijing
11	-0.582602	0.0598717	-0.469427	3.03057	1	45	2.025	3	1	0	0	1	4	1	1	8000	8.9872	2000	7.6009	2	1	14	1	1	3	Beijing
11	0.333927	-0.541219	0.179767	3.67977	1	50	2.5	2	1	0	0	0	4	0	1	2000	7.6009	500	6.21461	1	0	6	1	1	3	Beijing
11	-0.957399	-0.243758	-0.831688	2.66831	1	45	2.025	3	1	0	0	1	3	0	1	8000	8.9872	1500	7.31322	2	1	1	1	3	3	Beijing
11	-0.0593163	0.29255	0.0026665	3.50267	0	47	2.209	2	1	0	0	1	3	0	1	8000	8.9872	2000	7.6009	3	1	0	1	2	3	Beijing
11	0.333927	-0.541219	0.179767	3.67977	1	27	0.729	4	1	0	0	1	4	0	1	20000	9.90349	6000	8.69951	4	1	0	1	2	3	Beijing
11	-1.02888	0.347244	-0.786468	2.71353	1	30	0.9	4	1	0	0	0	4	0	1	6000	8.69951	3000	8.00637	1	0	1	1	1	3	Beijing
11	-0.540179	-1.10387	-0.639477	2.86052	0	62	3.844	1	1	0	0	1	4	0	1	4000	8.29405	2000	7.6009	2	1	14	1	1	3	Beijing
11	-1.40368	0.0436136	-1.14873	2.35127	0	25	0.625	6	0	0	0	0	4	0	1	10000	9.21034	3000	8.00637	1	0	1	1	2	3	Beijing
11	-1.97446	0.37559	-1.56049	1.93951	1	38	1.444	3	1	0	0	0	4	0	1	6000	8.69951	1800	7.49554	3	1	1	1	2	3	Beijing
11	1.20803	0.0214363	0.99901	4.49901	1	34	1.156	3	1	0	0	1	4	1	1	9000	9.10498	1000	6.90776	3	1	17	1	1	3	Beijing
11	0.708725	-0.237589	0.542028	4.04203	0	22	0.484	3	1	0	0	0	4	0	1	8500	9.04782	1500	7.31322	3	0	7	1	2	3	Beijing
11	0.833237	-0.282194	0.636749	4.13675	1	28	0.784	4	1	0	0	0	4	0	1	12000	9.39266	1000	6.90776	4	1	0	1	5	3	Beijing
11	1.20803	0.0214363	0.99901	4.49901	0	34	1.156	4	1	0	0	1	4	0	1	20000	9.90349	7500	8.92266	3	0	12	1	1	3	Beijing
11	-0.582602	0.0598717	-0.469427	3.03057	0	25	0.625	3	1	0	0	0	4	0	1	4500	8.41183	3000	8.00637	1	0	2	1	1	3	Beijing
11	1.20803	0.0214363	0.99901	4.49901	1	52	2.704	4	1	0	0	1	4	1	1	25000	10.1266	12000	9.39266	3	1	24	1	1	3	Beijing
11	0.333927	-0.541219	0.179767	3.67977	1	39	1.521	3	1	0	1	1	4	1	1	8500	9.04782	3000	8.00637	4	0	9	1	2	3	Beijing
11	0.291505	0.622527	0.349816	3.84982	1	44	1.936	2	1	0	0	1	4	0	1	4000	8.29405	4000	8.29405	3	1	16	1	1	3	Beijing
11	-0.957399	-0.243758	-0.831688	2.66831	1	39	1.521	4	1	0	0	1	3	0	1	7000	8.85367	2500	7.82405	3	0	2	1	1	3	Beijing
11	1.20803	0.0214363	0.99901	4.49901	0	44	1.936	3	1	0	0	1	4	0	1	20000	9.90349	10000	9.21034	4	0	25	1	1	3	Beijing
11	1.20803	0.0214363	0.99901	4.49901	0	39	1.521	3	1	0	0	1	4	1	1	8000	8.9872	5000	8.51719	4	0	15	1	1	3	Beijing
11	0.833237	-0.282194	0.636749	4.13675	0	35	1.225	5	1	0	0	1	4	1	1	25000	10.1266	12000	9.39266	3	0	13	1	1	3	Beijing
11	-0.582602	0.0598717	-0.469427	3.03057	0	30	0.9	5	1	0	0	1	3	1	1	8000	8.9872	1500	7.31322	2	1	5	1	2	3	Beijing
11	1.20803	0.0214363	0.99901	4.49901	1	28	0.784	4	1	0	0	0	4	0	1	2500	7.82405	1000	6.90776	1	0	1	1	3	3	Beijing
11	-0.582602	0.0598717	-0.469427	3.03057	1	54	2.916	3	1	0	0	0	4	0	1	2000	7.6009	1000	6.90776	1	1	6	1	2	3	Beijing
11	0.761758	0.308808	0.681969	4.18197	1	23	0.529	3	1	0	0	0	4	1	1	3500	8.16052	800	6.68461	1	1	4	1	1	3	Beijing
11	1.20803	0.0214363	0.99901	4.49901	1	30	0.9	3	1	0	0	1	3	0	1	5000	8.51719	1500	7.31322	3	0	2	1	3	3	Beijing
11	-0.582602	0.0598717	-0.469427	3.03057	1	31	0.961	3	1	0	0	0	4	1	1	2600	7.86327	2000	7.6009	1	1	5	1	2	3	Beijing
11	-0.582602	0.0598717	-0.469427	3.03057	1	49	2.401	2	1	0	0	1	3	1	1	10000	9.21034	3000	8.00637	4	1	18	1	1	3	Beijing
11	0.737782	0.335155	0.666857	4.16686	1	37	1.369	2	1	0	0	1	4	1	1	2400	7.78322	3000	8.00637	5	0	4	1	1	3	Beijing
11	1.20803	0.0214363	0.99901	4.49901	1	47	2.209	2	1	0	0	1	4	1	1	4800	8.47637	2300	7.74066	4	1	18	1	2	3	Beijing
11	-0.45809	0.015267	-0.374706	3.12529	0	48	2.304	3	1	0	0	1	4	1	1	5000	8.51719	4000	8.29405	3	1	18	1	1	3	Beijing
11	-0.582602	0.0598717	-0.469427	3.03057	0	52	2.704	3	1	0	0	1	4	0	1	6500	8.77956	2500	7.82405	5	1	9	1	1	3	Beijing
11	-0.582602	0.0598717	-0.469427	3.03057	0	29	0.841	6	1	0	1	1	4	0	1	6500	8.77956	10000	9.21034	3	1	9	1	1	3	Beijing
11	0.761758	0.308808	0.681969	4.18197	1	63	3.969	2	1	0	0	1	4	0	0	10000	9.21034	3000	8.00637	4	1	20	1	2	3	Beijing
11	1.20803	0.0214363	0.99901	4.49901	0	43	1.849	2	1	0	0	1	3	0	1	5000	8.51719	3500	8.16052	3	1	20	1	1	3	Beijing
11	1.20803	0.0214363	0.99901	4.49901	0	39	1.521	4	1	0	0	1	4	1	1	6000	8.69951	4000	8.29405	3	0	5	1	1	3	Beijing
11	-0.112349	-0.253847	-0.137274	3.36273	0	51	2.601	3	1	0	0	1	4	0	1	6000	8.69951	5000	8.51719	3	1	26	1	1	3	Beijing
11	0.833237	-0.282194	0.636749	4.13675	1	24	0.576	3	1	0	0	1	4	0	1	3000	8.00637	3000	8.00637	3	0	17	1	1	3	Beijing
11	0.833237	-0.282194	0.636749	4.13675	1	30	0.9	3	1	0	0	1	4	0	1	6000	8.69951	5000	8.51719	4	1	10	1	1	3	Beijing
11	-0.165382	-0.800244	-0.277216	3.22278	0	25	0.625	7	1	0	0	0	4	0	1	2400	7.78322	1500	7.31322	2	1	0	1	1	3	Beijing
11	1.20803	0.0214363	0.99901	4.49901	0	19	0.361	5	1	0	0	0	4	0	1	1800	7.49554	1500	7.31322	1	0	1	1	1	3	Beijing
11	1.20803	0.0214363	0.99901	4.49901	1	28	0.784	3	1	0	0	1	4	1	1	2400	7.78322	2000	7.6009	4	0	17	1	1	3	Beijing
11	1.20803	0.0214363	0.99901	4.49901	0	49	2.401	3	1	0	0	1	4	0	1	8000	8.9872	7500	8.92266	3	1	14	1	1	3	Beijing
11	1.20803	0.0214363	0.99901	4.49901	1	45	2.025	2	1	0	0	1	4	1	1	4800	8.47637	900	6.80239	2	1	19	1	1	3	Beijing
11	-0.0832925	0.318897	-0.012445	3.48756	0	28	0.784	4	1	0	1	1	4	1	1	8000	8.9872	6000	8.69951	5	1	3	1	1	3	Beijing
11	-0.112349	-0.253847	-0.137274	3.36273	1	21	0.441	4	1	0	0	0	4	0	1	20000	9.90349	5000	8.51719	3	1	2	1	2	3	Beijing
11	-0.207804	0.363502	-0.107166	3.39283	0	24	0.576	6	1	0	0	0	4	1	1	12000	9.39266	2000	7.6009	4	1	1	1	2	3	Beijing
11	1.20803	0.0214363	0.99901	4.49901	1	32	1.024	5	1	0	0	1	4	1	1	7000	8.85367	3000	8.00637	3	1	11	1	3	3	Beijing
11	1.20803	0.0214363	0.99901	4.49901	0	28	0.784	6	1	0	0	0	4	1	1	10000	9.21034	5800	8.66561	1	1	7	1	2	3	Beijing
11	1.20803	0.0214363	0.99901	4.49901	0	41	1.681	4	1	0	0	1	4	0	1	10000	9.21034	8000	8.9872	4	0	14	1	1	3	Beijing
11	0.737782	0.335155	0.666857	4.16686	1	37	1.369	6	1	0	0	1	4	1	1	14000	9.54681	10000	9.21034	4	1	7	1	2	3	Beijing
11	-0.731089	0.130823	-0.57926	2.92074	1	29	0.841	5	1	0	0	1	4	0	1	17000	9.74097	7000	8.85367	2	1	8	1	2	3	Beijing
11	1.20803	0.0214363	0.99901	4.49901	0	29	0.841	6	1	0	0	1	4	1	1	15000	9.61581	6000	8.69951	3	1	6	1	1	3	Beijing
11	1.20803	0.0214363	0.99901	4.49901	1	40	1.6	4	1	0	0	1	4	1	1	4000	8.29405	2000	7.6009	2	1	3	1	1	3	Beijing
11	1.20803	0.0214363	0.99901	4.49901	0	49	2.401	3	1	0	0	1	3	0	1	4000	8.29405	2200	7.69621	2	0	27	1	1	3	Beijing
11	-0.582602	0.0598717	-0.469427	3.03057	1	19	0.361	3	1	0	0	0	4	1	1	3500	8.16052	3000	8.00637	1	1	0	1	1	3	Beijing
11	0.333927	-0.541219	0.179767	3.67977	1	41	1.681	3	1	0	0	1	4	1	1	10000	9.21034	6000	8.69951	3	1	10	1	2	3	Beijing
11	-0.112349	-0.253847	-0.137274	3.36273	1	53	2.809	2	1	0	1	1	4	0	1	5000	8.51719	2600	7.86327	3	1	25	1	1	3	Beijing
11	-0.582602	0.0598717	-0.469427	3.03057	1	29	0.841	3	1	0	0	0	4	1	1	3000	8.00637	1500	7.31322	1	1	9	1	3	3	Beijing
11	-1.05285	0.373591	-0.80158	2.69842	1	22	0.484	3	1	0	0	0	4	0	1	5000	8.51719	2000	7.6009	1	1	5	1	1	3	Beijing
11	-0.582602	0.0598717	-0.469427	3.03057	0	54	2.916	3	1	0	0	1	4	0	1	3000	8.00637	1500	7.31322	2	1	17	1	1	3	Beijing
11	-0.112349	-0.253847	-0.137274	3.36273	1	46	2.116	3	1	0	0	1	4	0	1	10000	9.21034	7000	8.85367	2	1	13	1	6	3	Beijing
11	-0.582602	0.0598717	-0.469427	3.03057	1	23	0.529	3	1	0	0	0	4	0	1	3000	8.00637	1000	6.90776	1	1	1	1	4	3	Beijing
11	-1.08191	-0.199154	-0.926409	2.57359	0	50	2.5	4	1	0	0	1	4	0	1	4500	8.41183	1500	7.31322	2	1	1	1	2	3	Beijing
11	-0.582602	0.0598717	-0.469427	3.03057	1	35	1.225	3	1	0	0	1	4	1	1	2000	7.6009	1000	6.90776	2	1	1	1	1	3	Beijing
11	-0.582602	0.0598717	-0.469427	3.03057	1	33	1.089	3	1	0	1	1	4	1	1	3000	8.00637	1000	6.90776	2	0	7	1	1	3	Beijing
11	-0.582602	0.0598717	-0.469427	3.03057	1	59	3.481	2	1	0	0	1	3	0	1	1900	7.54961	1000	6.90776	2	1	1	1	1	3	Beijing
11	-0.582602	0.0598717	-0.469427	3.03057	1	53	2.809	2	1	0	0	1	4	0	1	1900	7.54961	800	6.68461	2	0	2	1	1	3	Beijing
11	1.20803	0.0214363	0.99901	4.49901	1	39	1.521	2	1	0	0	1	4	0	1	4000	8.29405	1500	7.31322	5	1	19	1	1	3	Beijing
11	0.262449	0.0497829	0.224987	3.72499	0	47	2.209	1	1	0	0	1	3	0	1	10000	9.21034	7500	8.92266	5	1	0	1	1	3	Beijing
11	-1.05285	0.373591	-0.80158	2.69842	0	23	0.529	5	1	0	0	0	4	1	1	2000	7.6009	2000	7.6009	1	0	2	1	1	3	Beijing
11	0.833237	-0.282194	0.636749	4.13675	0	33	1.089	4	1	0	1	1	4	1	1	8000	8.9872	5000	8.51719	3	0	1	1	1	3	Beijing
11	0.833237	-0.282194	0.636749	4.13675	1	53	2.809	3	1	0	0	1	4	0	1	2400	7.78322	1000	6.90776	2	1	1	1	4	3	Beijing
11	1.20803	0.0214363	0.99901	4.49901	1	27	0.729	4	1	0	0	0	4	1	1	2800	7.93737	2800	7.93737	1	1	0	1	3	3	Beijing
11	1.20803	0.0214363	0.99901	4.49901	1	22	0.484	3	1	0	0	0	4	0	1	6000	8.69951	3000	8.00637	1	0	4	1	1	3	Beijing
11	1.20803	0.0214363	0.99901	4.49901	0	35	1.225	5	1	0	0	1	4	1	1	15000	9.61581	2000	7.6009	3	0	17	1	1	3	Beijing
11	1.20803	0.0214363	0.99901	4.49901	0	32	1.024	4	1	0	0	1	4	1	1	15000	9.61581	6000	8.69951	3	0	16	1	1	3	Beijing
11	1.20803	0.0214363	0.99901	4.49901	1	44	1.936	3	1	0	0	1	4	1	1	6000	8.69951	5000	8.51719	3	0	17	1	1	3	Beijing
11	1.20803	0.0214363	0.99901	4.49901	0	45	2.025	3	1	0	0	1	4	0	1	4500	8.41183	2000	7.6009	2	0	16	1	1	3	Beijing
11	1.20803	0.0214363	0.99901	4.49901	1	37	1.369	3	1	0	0	1	4	1	1	4000	8.29405	2000	7.6009	3	0	15	1	1	3	Beijing
11	1.20803	0.0214363	0.99901	4.49901	1	22	0.484	3	1	0	0	0	4	0	1	5000	8.51719	1000	6.90776	1	0	6	1	1	3	Beijing
11	0.458439	-0.585824	0.274487	3.77449	0	48	2.304	3	1	0	0	1	3	0	1	8000	8.9872	5000	8.51719	2	0	14	1	1	3	Beijing
11	1.20803	0.0214363	0.99901	4.49901	1	49	2.401	4	1	0	0	1	4	1	1	10000	9.21034	3000	8.00637	3	0	25	1	1	3	Beijing
11	1.20803	0.0214363	0.99901	4.49901	0	43	1.849	5	1	0	0	1	4	1	1	8000	8.9872	5000	8.51719	3	0	21	1	1	3	Beijing
11	0.761758	0.308808	0.681969	4.18197	0	23	0.529	4	1	0	0	0	4	1	1	3000	8.00637	1000	6.90776	1	0	4	1	1	3	Beijing
11	0.761758	0.308808	0.681969	4.18197	0	21	0.441	4	1	0	0	0	4	1	1	3000	8.00637	1000	6.90776	1	0	3	1	1	3	Beijing
11	1.20803	0.0214363	0.99901	4.49901	1	38	1.444	4	1	0	0	1	4	0	1	9000	9.10498	6000	8.69951	3	1	12	1	2	3	Beijing
11	0.761758	0.308808	0.681969	4.18197	0	45	2.025	3	0	0	0	1	4	1	1	15000	9.61581	3000	8.00637	3	1	15	1	1	3	Beijing
11	1.20803	0.0214363	0.99901	4.49901	1	44	1.936	3	1	0	0	1	4	0	1	5000	8.51719	3000	8.00637	3	1	13	1	2	3	Beijing
11	1.20803	0.0214363	0.99901	4.49901	0	37	1.369	4	1	0	0	1	4	1	1	15000	9.61581	8000	8.9872	4	1	12	1	1	3	Beijing
11	-0.582602	0.0598717	-0.469427	3.03057	0	27	0.729	6	1	0	0	0	4	1	1	7000	8.85367	4000	8.29405	1	1	2	1	1	3	Beijing
11	-1.58122	-0.458179	-1.38339	2.11661	1	36	1.296	3	1	0	0	1	4	1	1	5500	8.6125	1500	7.31322	2	1	17	1	1	3	Beijing
11	-1.45671	-0.502784	-1.28867	2.21133	1	20	0.4	3	0	0	0	0	4	1	1	3500	8.16052	2300	7.74066	1	1	0	1	3	3	Beijing
11	-0.0832925	0.318897	-0.012445	3.48756	0	29	0.841	4	1	0	0	1	4	1	1	8000	8.9872	3500	8.16052	2	1	3	1	3	3	Beijing
11	1.20803	0.0214363	0.99901	4.49901	0	28	0.784	6	1	0	0	1	4	1	1	20000	9.90349	10000	9.21034	2	0	2	1	2	3	Beijing
11	1.20803	0.0214363	0.99901	4.49901	1	42	1.764	3	1	0	0	1	4	0	1	8000	8.9872	6000	8.69951	3	1	2	1	1	3	Beijing
11	0.333927	-0.541219	0.179767	3.67977	1	32	1.024	5	1	0	0	1	4	0	1	30000	10.309	10000	9.21034	2	1	8	1	1	3	Beijing
11	-1.91635	1.52108	-1.31083	2.18917	1	29	0.841	6	1	0	0	1	4	1	1	20000	9.90349	10000	9.21034	2	0	1	1	2	3	Beijing
11	1.20803	0.0214363	0.99901	4.49901	1	20	0.4	4	1	0	0	0	4	0	1	4000	8.29405	3000	8.00637	1	1	3	1	1	3	Beijing
11	1.20803	0.0214363	0.99901	4.49901	0	28	0.784	6	1	0	0	1	4	1	1	10000	9.21034	7000	8.85367	2	0	1	1	3	3	Beijing
11	-0.582602	0.0598717	-0.469427	3.03057	0	32	1.024	4	1	0	0	1	4	1	1	30000	10.309	7500	8.92266	2	0	0	1	4	3	Beijing
11	0.737782	0.335155	0.666857	4.16686	1	29	0.841	6	1	0	1	1	3	0	1	18000	9.79813	8000	8.9872	3	1	3	1	2	3	Beijing
11	-0.582602	0.0598717	-0.469427	3.03057	1	27	0.729	3	1	0	0	1	4	1	1	8000	8.9872	2000	7.6009	2	1	1	1	3	3	Beijing
11	-0.487147	-0.557477	-0.499536	3.00046	0	29	0.841	4	1	0	0	0	4	0	1	5500	8.6125	3000	8.00637	3	1	5	1	3	3	Beijing
11	1.20803	0.0214363	0.99901	4.49901	1	36	1.296	3	1	0	0	1	4	0	1	9000	9.10498	4500	8.41183	3	1	1	1	4	3	Beijing
11	1.20803	0.0214363	0.99901	4.49901	1	39	1.521	3	1	0	0	1	4	0	1	9000	9.10498	5000	8.51719	4	0	15	1	3	3	Beijing
11	0.737782	0.335155	0.666857	4.16686	1	18	0.324	3	1	0	0	0	4	0	1	20000	9.90349	13000	9.4727	2	0	0	1	4	3	Beijing
11	-0.207804	0.363502	-0.107166	3.39283	0	44	1.936	4	1	0	0	0	3	1	1	4000	8.29405	4000	8.29405	2	0	17	1	3	3	Beijing
11	-1.40368	0.0436136	-1.14873	2.35127	0	41	1.681	3	1	0	0	1	4	0	0	3000	8.00637	1500	7.31322	4	1	4	1	3	3	Beijing
11	0.333927	-0.541219	0.179767	3.67977	1	49	2.401	2	1	0	0	1	4	0	1	2000	7.6009	1500	7.31322	2	1	1	1	7	3	Beijing
11	0.38696	0.00517818	0.319708	3.81971	0	43	1.849	3	1	0	0	1	4	0	1	10000	9.21034	4000	8.29405	4	1	14	1	3	3	Beijing
11	-0.957399	-0.243758	-0.831688	2.66831	1	54	2.916	3	1	0	0	1	3	0	1	3000	8.00637	2800	7.93737	2	1	34	1	3	3	Beijing
11	-0.582602	0.0598717	-0.469427	3.03057	0	27	0.729	3	1	0	0	1	3	0	1	6000	8.69951	2000	7.6009	3	0	1	1	1	3	Beijing
11	0.333927	-0.541219	0.179767	3.67977	0	46	2.116	3	1	0	0	1	4	1	1	4000	8.29405	2500	7.82405	4	1	8	1	1	3	Beijing
11	-0.957399	-0.243758	-0.831688	2.66831	1	30	0.9	4	1	0	0	1	4	0	1	7000	8.85367	3000	8.00637	3	0	12	1	2	3	Beijing
11	-0.957399	-0.243758	-0.831688	2.66831	1	59	3.481	3	1	0	0	0	4	0	1	3000	8.00637	600	6.39693	1	1	2	1	2	3	Beijing
11	-0.112349	-0.253847	-0.137274	3.36273	1	45	2.025	3	1	0	0	1	4	0	1	6600	8.79482	3500	8.16052	4	0	2	1	3	3	Beijing
11	-0.885921	-0.83476	-0.876909	2.62309	1	35	1.225	4	1	0	0	1	4	0	1	3500	8.16052	3000	8.00637	4	0	17	1	1	3	Beijing
11	1.20803	0.0214363	0.99901	4.49901	1	35	1.225	4	1	0	1	1	4	1	1	10000	9.21034	5000	8.51719	4	0	9	1	2	3	Beijing
11	1.20803	0.0214363	0.99901	4.49901	1	41	1.681	3	1	0	0	1	4	0	1	7000	8.85367	3000	8.00637	2	1	17	1	1	3	Beijing
11	-0.582602	0.0598717	-0.469427	3.03057	1	31	0.961	5	1	0	0	1	4	1	1	9000	9.10498	6000	8.69951	3	0	9	1	1	3	Beijing
11	-0.582602	0.0598717	-0.469427	3.03057	0	39	1.521	3	1	0	0	1	4	0	1	6000	8.69951	3000	8.00637	2	0	15	1	1	3	Beijing
11	1.20803	0.0214363	0.99901	4.49901	0	31	0.961	3	1	0	0	0	4	1	1	3000	8.00637	1500	7.31322	1	0	5	1	1	3	Beijing
11	1.20803	0.0214363	0.99901	4.49901	0	31	0.961	4	1	0	0	0	4	1	1	6000	8.69951	1500	7.31322	1	0	11	1	1	3	Beijing
11	1.20803	0.0214363	0.99901	4.49901	1	38	1.444	4	1	0	0	0	4	1	1	4000	8.29405	1000	6.90776	1	0	6	1	1	3	Beijing
11	1.20803	0.0214363	0.99901	4.49901	0	25	0.625	5	1	0	0	0	4	1	1	4000	8.29405	2000	7.6009	1	0	2	1	1	3	Beijing
11	1.20803	0.0214363	0.99901	4.49901	0	30	0.9	4	1	0	0	0	4	1	1	3500	8.16052	1000	6.90776	1	0	2	1	1	3	Beijing
11	1.20803	0.0214363	0.99901	4.49901	0	28	0.784	3	1	0	0	0	4	1	1	3100	8.03916	500	6.21461	1	0	2	1	1	3	Beijing
11	1.20803	0.0214363	0.99901	4.49901	0	29	0.841	4	1	0	0	0	4	1	1	3500	8.16052	1500	7.31322	1	0	2	1	1	3	Beijing
11	1.20803	0.0214363	0.99901	4.49901	0	21	0.441	4	1	0	0	0	4	0	1	11000	9.30565	4300	8.36637	3	0	3	1	1	3	Beijing
11	-0.136325	-0.2275	-0.152386	3.34761	1	26	0.676	3	1	0	0	1	4	0	1	10000	9.21034	9000	9.10498	4	0	9	1	5	3	Beijing
11	0.761758	0.308808	0.681969	4.18197	0	51	2.601	1	1	0	0	1	3	0	0	2000	7.6009	1500	7.31322	3	1	21	1	1	3	Beijing
11	-0.582602	0.0598717	-0.469427	3.03057	0	48	2.304	2	1	0	0	1	4	0	1	6000	8.69951	2000	7.6009	3	1	20	1	1	3	Beijing
11	-1.02888	0.347244	-0.786468	2.71353	0	41	1.681	3	1	0	0	1	4	0	1	5000	8.51719	1000	6.90776	3	1	3	1	1	3	Beijing
11	0.833237	-0.282194	0.636749	4.13675	1	30	0.9	3	1	0	0	1	4	0	1	8000	8.9872	2000	7.6009	3	1	10	1	1	3	Beijing
11	-1.02888	0.347244	-0.786468	2.71353	1	55	3.025	2	1	0	0	1	4	0	1	4000	8.29405	2000	7.6009	2	0	20	1	1	3	Beijing
11	1.20803	0.0214363	0.99901	4.49901	1	47	2.209	3	1	0	0	1	4	1	1	4000	8.29405	4000	8.29405	2	1	21	1	1	3	Beijing
11	-0.0832925	0.318897	-0.012445	3.48756	0	48	2.304	1	1	0	0	1	4	0	1	3000	8.00637	3000	8.00637	4	1	12	1	1	3	Beijing
11	0.315481	0.59618	0.364928	3.86493	0	38	1.444	1	1	0	0	1	4	0	1	3500	8.16052	2000	7.6009	4	1	17	1	1	3	Beijing
11	-1.45671	-0.502784	-1.28867	2.21133	0	19	0.361	3	1	0	0	0	4	0	1	3000	8.00637	1500	7.31322	1	0	1	1	1	3	Beijing
11	0.737782	0.335155	0.666857	4.16686	0	28	0.784	6	1	0	0	1	4	1	1	15000	9.61581	13000	9.4727	3	1	9	1	1	3	Beijing
11	-0.0118138	-0.272105	-0.0576652	3.44233	1	56	3.136	3	0	0	0	1	3	0	1	10000	9.21034	3500	8.16052	4	1	1	1	1	3	Beijing
11	0.458439	-0.585824	0.274487	3.77449	1	32	1.024	5	1	0	1	1	4	1	1	5000	8.51719	3500	8.16052	3	1	15	1	1	3	Beijing
11	-0.582602	0.0598717	-0.469427	3.03057	0	42	1.764	3	1	0	0	1	4	1	1	7000	8.85367	4000	8.29405	3	1	12	1	1	3	Beijing
11	-0.582602	0.0598717	-0.469427	3.03057	1	46	2.116	3	1	0	0	1	4	1	1	20000	9.90349	9000	9.10498	3	1	3	1	3	3	Beijing
11	-0.0832925	0.318897	-0.012445	3.48756	0	50	2.5	4	1	0	0	1	4	1	1	30000	10.309	10000	9.21034	5	1	2	1	2	3	Beijing
11	-0.582602	0.0598717	-0.469427	3.03057	1	50	2.5	3	1	0	0	1	4	0	1	5000	8.51719	4000	8.29405	2	0	0	1	2	3	Beijing
11	-0.136325	-0.2275	-0.152386	3.34761	0	48	2.304	2	1	0	0	1	4	0	1	7000	8.85367	6000	8.69951	5	1	3	1	3	3	Beijing
11	-0.582602	0.0598717	-0.469427	3.03057	0	45	2.025	3	1	0	0	1	3	0	1	12000	9.39266	8000	8.9872	4	1	1	1	1	3	Beijing
11	-0.582602	0.0598717	-0.469427	3.03057	0	44	1.936	2	1	0	0	1	4	0	1	13000	9.4727	7000	8.85367	4	1	0	1	1	3	Beijing
11	-1.08191	-0.199154	-0.926409	2.57359	1	20	0.4	3	1	0	0	0	4	0	1	12000	9.39266	8000	8.9872	1	0	2	1	1	3	Beijing
11	-1.92696	-0.189065	-1.62082	1.87918	1	23	0.529	5	1	0	0	0	4	1	1	10000	9.21034	7500	8.92266	1	1	1	1	2	3	Beijing
11	-0.487147	-0.557477	-0.499536	3.00046	1	42	1.764	3	1	0	0	1	4	0	1	10000	9.21034	6000	8.69951	4	1	0	1	2	3	Beijing
11	1.20803	0.0214363	0.99901	4.49901	1	49	2.401	3	1	0	0	1	4	1	1	15000	9.61581	10000	9.21034	4	1	0	1	1	3	Beijing
11	-0.582602	0.0598717	-0.469427	3.03057	1	54	2.916	3	1	0	0	1	4	0	1	12000	9.39266	8000	8.9872	5	1	1	1	5	3	Beijing
11	1.20803	0.0214363	0.99901	4.49901	0	24	0.576	4	1	0	0	1	4	1	1	3500	8.16052	5000	8.51719	2	0	3	1	3	3	Beijing
11	1.20803	0.0214363	0.99901	4.49901	0	35	1.225	5	1	0	0	0	4	1	1	3500	8.16052	3500	8.16052	1	0	5	1	3	3	Beijing
11	-0.582602	0.0598717	-0.469427	3.03057	0	29	0.841	3	1	0	0	0	4	0	1	5000	8.51719	4000	8.29405	1	1	2	1	1	3	Beijing
11	1.20803	0.0214363	0.99901	4.49901	1	49	2.401	2	1	0	0	1	4	0	1	6000	8.69951	3000	8.00637	5	1	20	1	1	3	Beijing
11	-0.0832925	0.318897	-0.012445	3.48756	1	25	0.625	3	1	0	0	1	4	0	1	4000	8.29405	3000	8.00637	4	0	10	1	1	3	Beijing
11	0.761758	0.308808	0.681969	4.18197	1	65	4.225	1	1	0	0	1	4	0	1	4000	8.29405	3000	8.00637	3	1	14	1	1	3	Beijing
11	-0.582602	0.0598717	-0.469427	3.03057	0	43	1.849	3	1	0	0	1	3	0	1	5000	8.51719	3500	8.16052	3	0	15	1	1	3	Beijing
11	-0.582602	0.0598717	-0.469427	3.03057	1	37	1.369	3	1	0	0	1	4	0	1	7000	8.85367	1500	7.31322	4	1	1	1	1	3	Beijing
11	0.761758	0.308808	0.681969	4.18197	1	35	1.225	5	1	0	0	1	4	1	1	30000	10.309	10000	9.21034	3	1	5	1	1	3	Beijing
11	-0.582602	0.0598717	-0.469427	3.03057	0	57	3.249	3	1	0	0	1	4	0	1	6000	8.69951	3000	8.00637	2	0	3	1	1	3	Beijing
11	0.209416	-0.496614	0.0850457	3.58505	1	53	2.809	3	1	0	0	1	4	0	1	8000	8.9872	6000	8.69951	2	0	28	1	1	3	Beijing
11	1.20803	0.0214363	0.99901	4.49901	1	46	2.116	3	1	0	0	1	4	1	1	5000	8.51719	4000	8.29405	6	1	7	1	1	3	Beijing
11	0.362984	0.0315252	0.304596	3.8046	0	35	1.225	6	0	0	1	1	4	1	1	13000	9.4727	4500	8.41183	2	1	5	1	2	3	Beijing
11	1.20803	0.0214363	0.99901	4.49901	1	41	1.681	6	0	0	0	1	4	1	1	30000	10.309	13000	9.4727	4	1	1	1	2	3	Beijing
11	1.20803	0.0214363	0.99901	4.49901	1	23	0.529	3	1	0	0	0	4	0	1	8000	8.9872	6000	8.69951	2	1	1	1	2	3	Beijing
11	-0.136325	-0.2275	-0.152386	3.34761	1	27	0.729	3	1	0	0	0	3	1	1	14000	9.54681	6000	8.69951	1	0	8	1	2	3	Beijing
11	-1.01043	-0.790156	-0.971629	2.52837	1	21	0.441	3	0	0	0	0	4	1	1	6000	8.69951	1000	6.90776	1	1	1	1	1	3	Beijing
11	0.761758	0.308808	0.681969	4.18197	1	57	3.249	2	1	0	1	1	4	0	1	2000	7.6009	1000	6.90776	4	1	1	1	1	3	Beijing
11	-0.957399	-0.243758	-0.831688	2.66831	1	65	4.225	2	1	0	0	0	3	0	1	2000	7.6009	1000	6.90776	1	1	1	1	1	3	Beijing
11	1.20803	0.0214363	0.99901	4.49901	0	27	0.729	4	1	0	0	1	4	1	1	10000	9.21034	6000	8.69951	3	0	0	1	2	3	Beijing
11	1.20803	0.0214363	0.99901	4.49901	1	36	1.296	6	1	0	0	1	4	1	1	10000	9.21034	8000	8.9872	3	0	11	1	3	3	Beijing
11	-0.582602	0.0598717	-0.469427	3.03057	0	27	0.729	6	1	0	0	1	4	1	1	10000	9.21034	5000	8.51719	5	0	0	1	2	3	Beijing
11	1.20803	0.0214363	0.99901	4.49901	1	38	1.444	3	1	0	0	1	4	1	1	5000	8.51719	1000	6.90776	3	1	7	1	1	3	Beijing
11	1.20803	0.0214363	0.99901	4.49901	0	51	2.601	2	1	0	0	1	4	0	1	2000	7.6009	500	6.21461	5	0	4	1	1	3	Beijing
11	0.333927	-0.541219	0.179767	3.67977	1	34	1.156	4	1	0	0	1	4	0	1	5000	8.51719	2000	7.6009	2	1	0	1	2	3	Beijing
11	1.20803	0.0214363	0.99901	4.49901	1	40	1.6	4	1	0	1	1	4	1	1	6000	8.69951	2000	7.6009	3	1	4	1	1	3	Beijing
11	-1.3322	-0.547388	-1.19395	2.30605	1	27	0.729	4	1	0	0	0	4	1	1	5500	8.6125	2000	7.6009	1	1	7	1	5	3	Beijing
11	0.833237	-0.282194	0.636749	4.13675	1	50	2.5	3	1	0	0	1	4	0	1	5000	8.51719	1500	7.31322	3	1	2	1	1	3	Beijing
11	0.761758	0.308808	0.681969	4.18197	1	35	1.225	3	1	0	0	1	4	0	1	10000	9.21034	4000	8.29405	4	0	5	1	1	3	Beijing
11	-0.582602	0.0598717	-0.469427	3.03057	0	19	0.361	4	1	0	0	0	4	0	1	3000	8.00637	2000	7.6009	1	1	2	1	1	3	Beijing
11	-0.0832925	0.318897	-0.012445	3.48756	1	30	0.9	4	1	0	0	1	4	1	1	5000	8.51719	13000	9.4727	5	1	4	1	1	3	Beijing
11	-0.582602	0.0598717	-0.469427	3.03057	0	19	0.361	4	1	0	0	0	4	0	1	3000	8.00637	1500	7.31322	1	1	2	1	3	3	Beijing
11	0.833237	-0.282194	0.636749	4.13675	0	34	1.156	3	1	0	0	1	4	1	1	25000	10.1266	10000	9.21034	5	0	1	1	1	3	Beijing
11	1.20803	0.0214363	0.99901	4.49901	1	46	2.116	3	1	0	0	1	4	1	1	6000	8.69951	5000	8.51719	3	0	4	1	1	3	Beijing
11	1.20803	0.0214363	0.99901	4.49901	1	34	1.156	6	1	0	0	1	4	1	1	16000	9.68034	10000	9.21034	2	0	6	1	1	3	Beijing
11	1.20803	0.0214363	0.99901	4.49901	1	31	0.961	4	1	0	0	1	4	1	1	12000	9.39266	8000	8.9872	4	0	10	1	1	3	Beijing
11	0.458439	-0.585824	0.274487	3.77449	1	32	1.024	4	1	0	0	1	4	0	1	10000	9.21034	4000	8.29405	3	1	3	1	1	3	Beijing
11	-0.0408703	-0.844849	-0.182495	3.31751	1	50	2.5	3	1	0	0	1	4	0	0	7000	8.85367	2500	7.82405	2	1	3	1	1	3	Beijing
11	0.458439	-0.585824	0.274487	3.77449	1	27	0.729	3	1	0	0	1	4	0	1	10000	9.21034	3000	8.00637	3	1	4	1	1	3	Beijing
11	-0.0408703	-0.844849	-0.182495	3.31751	0	53	2.809	2	1	0	0	1	4	0	0	8000	8.9872	2500	7.82405	2	1	27	1	1	3	Beijing
11	-0.957399	-0.243758	-0.831688	2.66831	0	41	1.681	3	1	0	0	1	4	0	1	10000	9.21034	7000	8.85367	3	1	13	1	1	3	Beijing
11	0.833237	-0.282194	0.636749	4.13675	1	35	1.225	4	1	0	1	1	4	0	0	20000	9.90349	10000	9.21034	4	1	9	1	1	3	Beijing
11	-0.540179	-1.10387	-0.639477	2.86052	0	32	1.024	3	1	0	0	1	4	0	1	10000	9.21034	4000	8.29405	2	1	3	1	1	3	Beijing
11	-0.0832925	0.318897	-0.012445	3.48756	0	23	0.529	3	1	0	0	1	4	0	0	6000	8.69951	4500	8.41183	3	1	4	1	1	3	Beijing
11	0.458439	-0.585824	0.274487	3.77449	0	34	1.156	3	1	0	0	1	4	0	0	8000	8.9872	4000	8.29405	2	1	6	1	1	3	Beijing
11	0.833237	-0.282194	0.636749	4.13675	1	38	1.444	3	1	0	0	1	4	0	0	8000	8.9872	1800	7.49554	2	1	8	1	2	3	Beijing
11	0.458439	-0.585824	0.274487	3.77449	1	47	2.209	3	1	0	0	1	4	0	0	8000	8.9872	2500	7.82405	2	1	6	1	2	3	Beijing
11	-0.487147	-0.557477	-0.499536	3.00046	1	19	0.361	3	1	0	0	0	4	0	1	3000	8.00637	1500	7.31322	1	1	4	1	1	3	Beijing
11	0.833237	-0.282194	0.636749	4.13675	0	28	0.784	3	1	0	0	1	4	0	0	6500	8.77956	5000	8.51719	2	1	10	1	1	3	Beijing
11	0.458439	-0.585824	0.274487	3.77449	0	45	2.025	3	1	0	0	1	4	0	1	7000	8.85367	4000	8.29405	2	1	11	1	1	3	Beijing
11	-0.582602	0.0598717	-0.469427	3.03057	1	43	1.849	3	1	0	0	1	4	0	0	5000	8.51719	2500	7.82405	2	1	7	1	1	3	Beijing
11	1.20803	0.0214363	0.99901	4.49901	1	46	2.116	2	1	0	0	1	4	1	1	9000	9.10498	2000	7.6009	2	1	11	1	1	3	Beijing
11	1.20803	0.0214363	0.99901	4.49901	1	51	2.601	3	1	0	0	1	4	0	1	5000	8.51719	2000	7.6009	2	1	6	1	1	3	Beijing
11	0.737782	0.335155	0.666857	4.16686	0	21	0.441	4	1	0	0	0	4	1	1	5000	8.51719	2000	7.6009	1	0	1	1	5	3	Beijing
11	0.833237	-0.282194	0.636749	4.13675	0	19	0.361	3	1	0	0	0	4	0	1	2500	7.82405	1800	7.49554	1	0	3	1	1	3	Beijing
11	0.333927	-0.541219	0.179767	3.67977	0	30	0.9	6	1	0	0	1	4	1	1	15000	9.61581	10000	9.21034	2	1	2	1	1	3	Beijing
11	-0.540179	-1.10387	-0.639477	2.86052	0	21	0.441	4	1	0	0	0	4	0	1	3000	8.00637	2000	7.6009	1	0	3	1	1	3	Beijing
11	-0.487147	-0.557477	-0.499536	3.00046	0	19	0.361	3	1	0	0	0	4	0	1	2500	7.82405	1100	7.00307	1	0	1	1	1	3	Beijing
11	-0.649	1.24996	-0.314489	3.18551	0	21	0.441	4	1	0	0	0	4	0	1	3000	8.00637	1500	7.31322	1	0	6	1	1	3	Beijing
11	-0.582602	0.0598717	-0.469427	3.03057	1	39	1.521	3	1	0	0	1	4	0	1	5600	8.63052	3000	8.00637	4	0	4	1	4	3	Beijing
11	-0.957399	-0.243758	-0.831688	2.66831	1	35	1.225	3	1	0	0	1	3	0	1	8000	8.9872	2000	7.6009	3	0	14	1	1	3	Beijing
11	-0.207804	0.363502	-0.107166	3.39283	1	45	2.025	3	1	0	0	1	4	0	1	5000	8.51719	2000	7.6009	4	1	11	1	1	3	Beijing
11	-0.112349	-0.253847	-0.137274	3.36273	1	49	2.401	2	1	0	0	1	4	0	1	6000	8.69951	1800	7.49554	3	1	10	1	1	3	Beijing
11	-0.582602	0.0598717	-0.469427	3.03057	1	54	2.916	3	1	0	0	1	4	0	1	5000	8.51719	2000	7.6009	5	1	6	1	1	3	Beijing
11	-0.582602	0.0598717	-0.469427	3.03057	0	26	0.676	4	1	0	0	1	4	1	1	8000	8.9872	1500	7.31322	2	0	5	1	1	3	Beijing
11	-0.582602	0.0598717	-0.469427	3.03057	0	62	3.844	1	1	0	0	1	4	0	1	4509	8.41383	1500	7.31322	2	1	6	1	1	3	Beijing
11	-0.582602	0.0598717	-0.469427	3.03057	0	31	0.961	3	1	0	0	1	4	0	1	6000	8.69951	1500	7.31322	4	1	8	1	1	3	Beijing
11	-0.957399	-0.243758	-0.831688	2.66831	0	32	1.024	3	1	0	0	1	4	0	1	4800	8.47637	600	6.39693	4	1	7	1	1	3	Beijing
11	1.20803	0.0214363	0.99901	4.49901	1	28	0.784	3	1	0	0	1	4	0	1	7000	8.85367	4000	8.29405	4	1	7	1	2	3	Beijing
11	-0.582602	0.0598717	-0.469427	3.03057	1	42	1.764	3	1	0	0	1	4	0	1	12000	9.39266	5000	8.51719	4	0	15	1	1	3	Beijing
11	-0.582602	0.0598717	-0.469427	3.03057	1	42	1.764	3	1	0	0	1	4	0	1	6300	8.74831	4500	8.41183	3	0	19	1	1	3	Beijing
11	-0.582602	0.0598717	-0.469427	3.03057	1	37	1.369	3	1	0	0	1	4	0	1	6000	8.69951	4300	8.36637	3	0	17	1	1	3	Beijing
11	-0.136325	-0.2275	-0.152386	3.34761	0	39	1.521	3	1	0	0	1	4	0	1	6500	8.77956	4200	8.34284	3	0	15	1	1	3	Beijing
11	-0.582602	0.0598717	-0.469427	3.03057	1	49	2.401	3	1	0	0	1	4	0	1	7200	8.88184	4500	8.41183	3	0	10	1	1	3	Beijing
11	-0.582602	0.0598717	-0.469427	3.03057	1	33	1.089	3	1	0	0	1	4	1	1	7000	8.85367	5000	8.51719	3	0	5	1	1	3	Beijing
11	-0.582602	0.0598717	-0.469427	3.03057	0	43	1.849	3	1	0	0	1	4	0	1	8000	8.9872	4000	8.29405	4	0	5	1	1	3	Beijing
11	-0.582602	0.0598717	-0.469427	3.03057	1	60	3.6	3	1	0	0	1	4	0	1	8400	9.03599	4500	8.41183	3	0	19	1	1	3	Beijing
11	-0.582602	0.0598717	-0.469427	3.03057	0	33	1.089	3	1	0	0	1	4	0	1	6000	8.69951	5000	8.51719	4	0	6	1	1	3	Beijing
11	-0.582602	0.0598717	-0.469427	3.03057	1	25	0.625	4	1	0	0	0	4	0	1	3200	8.07091	2000	7.6009	1	0	5	1	1	3	Beijing
11	-0.582602	0.0598717	-0.469427	3.03057	1	24	0.576	3	1	0	0	0	4	0	1	3200	8.07091	2200	7.69621	1	0	5	1	1	3	Beijing
11	-0.582602	0.0598717	-0.469427	3.03057	1	20	0.4	3	1	0	0	0	4	0	1	3200	8.07091	2000	7.6009	1	0	6	1	1	3	Beijing
11	-0.582602	0.0598717	-0.469427	3.03057	1	23	0.529	3	1	0	0	0	4	0	1	3200	8.07091	2500	7.82405	1	0	3	1	1	3	Beijing
11	-0.582602	0.0598717	-0.469427	3.03057	0	25	0.625	5	1	0	0	0	4	0	1	9000	9.10498	5000	8.51719	4	0	12	1	1	3	Beijing
11	-0.582602	0.0598717	-0.469427	3.03057	1	35	1.225	4	1	0	0	1	4	0	1	7000	8.85367	3500	8.16052	3	0	7	1	1	3	Beijing
11	0.291505	0.622527	0.349816	3.84982	0	39	1.521	3	1	0	0	1	4	0	1	7000	8.85367	4800	8.47637	3	0	11	1	1	3	Beijing
11	0.262449	0.0497829	0.224987	3.72499	0	45	2.025	3	1	0	0	1	4	0	1	10000	9.21034	6000	8.69951	4	0	10	1	1	3	Beijing
11	-0.582602	0.0598717	-0.469427	3.03057	0	31	0.961	3	1	0	0	1	4	0	1	8000	8.9872	5000	8.51719	4	0	7	1	1	3	Beijing
11	-0.582602	0.0598717	-0.469427	3.03057	1	43	1.849	3	1	0	0	1	4	0	1	7000	8.85367	5000	8.51719	4	0	6	1	1	3	Beijing
11	0.262449	0.0497829	0.224987	3.72499	0	27	0.729	6	1	0	1	1	4	1	1	8000	8.9872	4000	8.29405	3	0	3	1	1	3	Beijing
11	-0.582602	0.0598717	-0.469427	3.03057	1	31	0.961	3	1	0	0	1	4	1	1	7000	8.85367	3500	8.16052	2	0	6	1	1	3	Beijing
11	-0.582602	0.0598717	-0.469427	3.03057	1	34	1.156	3	1	0	0	1	4	0	1	6000	8.69951	4000	8.29405	3	0	7	1	1	3	Beijing
11	-0.582602	0.0598717	-0.469427	3.03057	1	46	2.116	3	1	0	0	1	4	1	1	7000	8.85367	4000	8.29405	3	0	8	1	1	3	Beijing
11	1.20803	0.0214363	0.99901	4.49901	1	44	1.936	3	1	0	0	1	3	0	1	7000	8.85367	3000	8.00637	3	1	9	1	3	3	Beijing
11	1.20803	0.0214363	0.99901	4.49901	1	48	2.304	3	1	0	0	0	4	0	1	3500	8.16052	1500	7.31322	1	0	7	1	2	3	Beijing
11	0.737782	0.335155	0.666857	4.16686	0	29	0.841	6	1	0	0	1	4	1	1	6000	8.69951	3500	8.16052	3	0	7	1	2	3	Beijing
11	1.20803	0.0214363	0.99901	4.49901	1	37	1.369	4	1	0	0	1	4	0	1	4000	8.29405	1700	7.43838	3	0	5	1	2	3	Beijing
11	1.20803	0.0214363	0.99901	4.49901	1	55	3.025	4	1	0	1	1	4	0	1	5000	8.51719	2000	7.6009	2	1	7	1	3	3	Beijing
11	0.291505	0.622527	0.349816	3.84982	1	53	2.809	2	1	0	0	1	4	0	1	6000	8.69951	3000	8.00637	2	0	3	1	3	3	Beijing
11	1.20803	0.0214363	0.99901	4.49901	1	45	2.025	2	1	0	0	1	4	0	1	6000	8.69951	3000	8.00637	3	0	3	1	3	3	Beijing
11	1.20803	0.0214363	0.99901	4.49901	0	44	1.936	4	1	0	0	1	4	1	1	8000	8.9872	5000	8.51719	3	0	22	1	3	3	Beijing
11	1.20803	0.0214363	0.99901	4.49901	0	41	1.681	2	1	0	0	1	4	0	1	7000	8.85367	3000	8.00637	3	0	1	1	3	3	Beijing
11	1.20803	0.0214363	0.99901	4.49901	0	35	1.225	3	1	0	0	1	4	0	1	9000	9.10498	3000	8.00637	4	0	2	1	3	3	Beijing
11	1.20803	0.0214363	0.99901	4.49901	1	35	1.225	4	1	0	0	1	4	0	1	6000	8.69951	4000	8.29405	3	0	3	1	3	3	Beijing
11	1.20803	0.0214363	0.99901	4.49901	0	28	0.784	3	1	0	0	1	4	0	1	6000	8.69951	3000	8.00637	3	0	4	1	3	3	Beijing
11	1.20803	0.0214363	0.99901	4.49901	0	44	1.936	3	1	0	0	0	4	0	1	2300	7.74066	2000	7.6009	2	0	0	1	3	3	Beijing
11	-0.582602	0.0598717	-0.469427	3.03057	1	34	1.156	6	1	0	0	1	4	1	1	20000	9.90349	8000	8.9872	3	0	3	1	1	3	Beijing
11	-0.582602	0.0598717	-0.469427	3.03057	0	43	1.849	4	1	0	0	1	3	1	1	13000	9.4727	8000	8.9872	4	0	16	1	1	3	Beijing
11	-0.582602	0.0598717	-0.469427	3.03057	0	51	2.601	4	1	0	0	1	3	0	1	12000	9.39266	7000	8.85367	3	0	2	1	1	3	Beijing
11	-0.957399	-0.243758	-0.831688	2.66831	0	30	0.9	6	1	0	0	0	4	1	1	10000	9.21034	7000	8.85367	1	0	0	1	1	3	Beijing
11	-0.582602	0.0598717	-0.469427	3.03057	0	26	0.676	6	1	0	0	1	4	1	1	20000	9.90349	10000	9.21034	2	0	1	1	1	3	Beijing
11	-0.582602	0.0598717	-0.469427	3.03057	1	24	0.576	5	1	0	0	1	4	1	1	10000	9.21034	8000	8.9872	2	0	2	1	1	3	Beijing
11	0.833237	-0.282194	0.636749	4.13675	1	43	1.849	4	1	0	0	1	4	1	1	15000	9.61581	7000	8.85367	4	0	9	1	1	3	Beijing
11	-0.582602	0.0598717	-0.469427	3.03057	1	36	1.296	5	1	0	0	1	4	1	1	10000	9.21034	7000	8.85367	2	0	2	1	1	3	Beijing
11	-0.957399	-0.243758	-0.831688	2.66831	1	54	2.916	3	1	0	0	1	4	0	1	7000	8.85367	5000	8.51719	2	0	1	1	1	3	Beijing
11	-0.957399	-0.243758	-0.831688	2.66831	0	25	0.625	7	1	0	0	0	4	1	1	10000	9.21034	7000	8.85367	1	0	0	1	1	3	Beijing
11	1.20803	0.0214363	0.99901	4.49901	0	38	1.444	5	1	0	0	1	4	1	1	10000	9.21034	5000	8.51719	3	0	26	1	1	3	Beijing
11	1.20803	0.0214363	0.99901	4.49901	0	23	0.529	4	1	0	0	0	4	1	1	6000	8.69951	2500	7.82405	1	0	2	1	1	3	Beijing
11	1.20803	0.0214363	0.99901	4.49901	1	37	1.369	4	1	0	0	1	4	1	1	5000	8.51719	2500	7.82405	4	1	7	1	3	3	Beijing
11	1.20803	0.0214363	0.99901	4.49901	0	18	0.324	3	1	0	0	0	4	0	1	2900	7.97247	1000	6.90776	1	0	1	1	1	3	Beijing
11	0.333927	-0.541219	0.179767	3.67977	0	39	1.521	3	1	0	0	1	4	0	1	10000	9.21034	3000	8.00637	4	1	3	1	1	3	Beijing
11	1.20803	0.0214363	0.99901	4.49901	0	48	2.304	3	1	0	0	1	4	0	1	5000	8.51719	2000	7.6009	4	0	6	1	1	3	Beijing
11	0.333927	-0.541219	0.179767	3.67977	1	28	0.784	3	1	0	0	1	4	0	1	7000	8.85367	2800	7.93737	3	0	2	1	1	3	Beijing
11	1.20803	0.0214363	0.99901	4.49901	1	48	2.304	2	1	0	0	1	4	0	1	3500	8.16052	2000	7.6009	3	1	5	1	1	3	Beijing
11	1.20803	0.0214363	0.99901	4.49901	1	26	0.676	4	1	0	0	1	4	0	1	10000	9.21034	5000	8.51719	3	1	8	1	1	3	Beijing
11	0.333927	-0.541219	0.179767	3.67977	1	42	1.764	3	1	0	0	1	3	0	1	6000	8.69951	3000	8.00637	3	0	2	1	1	3	Beijing
11	0.708725	-0.237589	0.542028	4.04203	1	36	1.296	5	1	0	0	1	4	1	1	8000	8.9872	8000	8.9872	4	1	20	1	1	3	Beijing
11	1.20803	0.0214363	0.99901	4.49901	1	23	0.529	3	1	0	0	0	4	0	1	7000	8.85367	2000	7.6009	1	0	1	1	1	3	Beijing
11	1.20803	0.0214363	0.99901	4.49901	1	23	0.529	4	0	0	0	0	4	1	1	5500	8.6125	1200	7.09008	1	0	2	1	1	3	Beijing
11	-0.582602	0.0598717	-0.469427	3.03057	0	46	2.116	3	1	0	0	1	4	0	0	3000	8.00637	1500	7.31322	2	1	4	1	2	3	Beijing
11	1.20803	0.0214363	0.99901	4.49901	0	49	2.401	3	1	0	0	1	4	1	1	3600	8.18869	1000	6.90776	3	0	17	1	1	3	Beijing
11	0.333927	-0.541219	0.179767	3.67977	1	52	2.704	2	1	0	0	1	4	1	1	3600	8.18869	2000	7.6009	2	1	5	1	1	3	Beijing
11	0.833237	-0.282194	0.636749	4.13675	0	44	1.936	3	1	0	0	1	4	0	1	6000	8.69951	3000	8.00637	4	0	3	1	1	3	Beijing
11	1.20803	0.0214363	0.99901	4.49901	0	24	0.576	4	1	0	0	0	4	1	1	3500	8.16052	2000	7.6009	1	0	1	1	1	3	Beijing
11	1.20803	0.0214363	0.99901	4.49901	0	47	2.209	3	1	0	0	0	4	0	0	6000	8.69951	4000	8.29405	2	0	25	1	1	3	Beijing
11	-0.540179	-1.10387	-0.639477	2.86052	1	20	0.4	4	1	0	0	0	4	1	1	4000	8.29405	1000	6.90776	1	1	1	1	1	3	Beijing
11	1.20803	0.0214363	0.99901	4.49901	1	18	0.324	3	1	0	0	0	4	0	1	3000	8.00637	700	6.55108	1	1	1	1	1	3	Beijing
11	-0.582602	0.0598717	-0.469427	3.03057	1	32	1.024	3	1	0	0	1	4	0	1	7000	8.85367	3000	8.00637	4	1	1	1	1	3	Beijing
11	1.20803	0.0214363	0.99901	4.49901	1	27	0.729	2	1	0	0	1	4	0	1	6000	8.69951	1000	6.90776	2	0	1	1	1	3	Beijing
11	0.209416	-0.496614	0.0850457	3.58505	0	18	0.324	3	1	0	0	0	4	1	1	3600	8.18869	2000	7.6009	1	0	1	1	1	3	Beijing
11	0.833237	-0.282194	0.636749	4.13675	0	25	0.625	5	1	0	0	0	4	1	1	5000	8.51719	2000	7.6009	1	1	1	1	1	3	Beijing
11	1.20803	0.0214363	0.99901	4.49901	1	38	1.444	3	1	0	0	1	4	0	1	7000	8.85367	6000	8.69951	4	1	7	1	2	3	Beijing
11	-0.582602	0.0598717	-0.469427	3.03057	1	48	2.304	3	1	0	0	1	4	1	1	3700	8.21609	1000	6.90776	4	1	10	1	1	3	Beijing
11	-0.582602	0.0598717	-0.469427	3.03057	1	32	1.024	3	1	0	0	1	3	1	1	30000	10.309	13000	9.4727	2	0	1	1	6	3	Beijing
11	-0.582602	0.0598717	-0.469427	3.03057	1	28	0.784	6	1	0	0	1	3	1	1	20000	9.90349	10000	9.21034	2	1	2	1	1	3	Beijing
11	-1.05285	0.373591	-0.80158	2.69842	1	28	0.784	6	1	0	1	1	4	1	1	30000	10.309	8000	8.9872	2	0	6	1	2	3	Beijing
11	1.20803	0.0214363	0.99901	4.49901	0	34	1.156	3	1	0	0	0	4	1	1	3000	8.00637	1800	7.49554	1	1	3	1	2	3	Beijing
11	0.833237	-0.282194	0.636749	4.13675	0	19	0.361	4	1	0	0	0	4	1	1	3000	8.00637	2000	7.6009	1	1	1	1	1	3	Beijing
11	0.737782	0.335155	0.666857	4.16686	1	27	0.729	3	1	0	0	0	4	1	1	4500	8.41183	2000	7.6009	1	1	2	1	1	3	Beijing
11	-0.582602	0.0598717	-0.469427	3.03057	1	37	1.369	5	1	0	0	1	3	1	1	10000	9.21034	8000	8.9872	5	1	2	1	3	3	Beijing
11	-0.582602	0.0598717	-0.469427	3.03057	0	32	1.024	6	1	0	0	1	4	1	1	20000	9.90349	6000	8.69951	2	0	2	1	1	3	Beijing
11	0.38696	0.00517818	0.319708	3.81971	0	27	0.729	4	1	0	0	1	3	0	1	30000	10.309	12000	9.39266	3	1	2	1	1	3	Beijing
11	1.20803	0.0214363	0.99901	4.49901	0	27	0.729	4	1	0	0	1	4	1	1	8000	8.9872	3500	8.16052	4	1	6	1	1	3	Beijing
11	-0.582602	0.0598717	-0.469427	3.03057	0	28	0.784	4	1	0	0	0	3	1	1	3500	8.16052	1200	7.09008	1	1	3	1	1	3	Beijing
11	-0.582602	0.0598717	-0.469427	3.03057	1	32	1.024	5	0	0	0	1	3	0	1	30000	10.309	12000	9.39266	3	1	4	1	4	3	Beijing
11	0.291505	0.622527	0.349816	3.84982	1	33	1.089	4	1	0	0	1	4	1	1	6000	8.69951	3500	8.16052	3	0	10	1	1	3	Beijing
11	0.333927	-0.541219	0.179767	3.67977	1	32	1.024	4	1	0	0	0	4	1	1	6000	8.69951	4000	8.29405	1	1	5	1	2	3	Beijing
11	0.209416	-0.496614	0.0850457	3.58505	1	29	0.841	4	1	0	0	1	4	1	1	6000	8.69951	2000	7.6009	3	1	6	1	1	3	Beijing
11	0.761758	0.308808	0.681969	4.18197	1	57	3.249	2	1	0	0	1	4	0	1	4000	8.29405	500	6.21461	2	0	3	1	2	3	Beijing
11	0.833237	-0.282194	0.636749	4.13675	1	32	1.024	3	1	0	0	0	4	0	1	8000	8.9872	5000	8.51719	1	1	1	1	2	3	Beijing
11	0.38696	0.00517818	0.319708	3.81971	0	36	1.296	3	1	0	0	1	4	0	0	7000	8.85367	3000	8.00637	5	1	5	1	2	3	Beijing
11	-0.582602	0.0598717	-0.469427	3.03057	1	51	2.601	3	1	0	0	1	4	0	1	4000	8.29405	500	6.21461	2	1	8	1	1	3	Beijing
11	-0.582602	0.0598717	-0.469427	3.03057	0	23	0.529	4	1	0	0	0	4	1	1	4000	8.29405	1000	6.90776	1	1	3	1	1	3	Beijing
11	1.20803	0.0214363	0.99901	4.49901	1	32	1.024	4	1	0	0	0	4	0	1	12000	9.39266	6500	8.77956	1	1	1	1	1	3	Beijing
11	0.833237	-0.282194	0.636749	4.13675	0	43	1.849	3	1	0	0	1	4	0	0	7500	8.92266	3500	8.16052	4	1	24	1	1	3	Beijing
11	0.333927	-0.541219	0.179767	3.67977	1	41	1.681	4	1	0	0	1	3	0	1	8000	8.9872	6000	8.69951	4	0	4	1	2	3	Beijing
11	0.333927	-0.541219	0.179767	3.67977	1	51	2.601	4	1	0	0	1	4	0	1	10000	9.21034	6500	8.77956	3	1	13	1	2	3	Beijing
11	-0.0832925	0.318897	-0.012445	3.48756	1	28	0.784	7	1	0	1	1	4	1	1	30000	10.309	8000	8.9872	4	1	3	1	2	3	Beijing
11	0.833237	-0.282194	0.636749	4.13675	1	28	0.784	4	1	0	0	1	4	1	1	8000	8.9872	3000	8.00637	2	1	12	1	1	3	Beijing
11	0.833237	-0.282194	0.636749	4.13675	0	38	1.444	4	1	0	0	1	4	0	1	18000	9.79813	9000	9.10498	3	0	10	1	1	3	Beijing
11	1.20803	0.0214363	0.99901	4.49901	0	27	0.729	6	1	0	0	1	4	1	1	10000	9.21034	6000	8.69951	2	1	7	1	1	3	Beijing
11	1.20803	0.0214363	0.99901	4.49901	1	28	0.784	3	0	0	0	1	4	1	1	15000	9.61581	6000	8.69951	2	1	1	1	3	3	Beijing
11	1.20803	0.0214363	0.99901	4.49901	1	29	0.841	4	1	0	0	1	4	1	1	20000	9.90349	10000	9.21034	4	1	3	1	3	3	Beijing
11	1.20803	0.0214363	0.99901	4.49901	0	29	0.841	5	1	0	0	1	4	1	1	18000	9.79813	10000	9.21034	4	1	3	1	1	3	Beijing
11	1.20803	0.0214363	0.99901	4.49901	0	26	0.676	6	1	0	0	1	4	1	1	8000	8.9872	5000	8.51719	2	1	9	1	3	3	Beijing
11	1.20803	0.0214363	0.99901	4.49901	1	43	1.849	3	1	0	0	1	3	1	1	12000	9.39266	6000	8.69951	2	1	1	1	1	3	Beijing
11	1.20803	0.0214363	0.99901	4.49901	0	30	0.9	5	1	0	0	1	4	1	1	15000	9.61581	9000	9.10498	3	0	4	1	1	3	Beijing
11	-0.0832925	0.318897	-0.012445	3.48756	1	34	1.156	3	1	0	0	0	4	0	1	3000	8.00637	2500	7.82405	1	1	6	1	1	3	Beijing
11	1.20803	0.0214363	0.99901	4.49901	1	25	0.625	3	1	0	0	1	4	0	1	4000	8.29405	2500	7.82405	2	0	2	1	1	3	Beijing
11	0.833237	-0.282194	0.636749	4.13675	1	34	1.156	3	1	0	0	1	4	1	1	25000	10.1266	10000	9.21034	3	0	4	1	2	3	Beijing
11	1.20803	0.0214363	0.99901	4.49901	1	46	2.116	3	1	0	0	1	4	0	1	15000	9.61581	3000	8.00637	4	1	13	1	1	3	Beijing
11	-0.582602	0.0598717	-0.469427	3.03057	1	43	1.849	3	1	0	0	1	4	0	1	15000	9.61581	10000	9.21034	2	0	12	1	1	3	Beijing
11	-0.582602	0.0598717	-0.469427	3.03057	0	29	0.841	6	1	0	0	1	4	1	1	30000	10.309	13000	9.4727	4	0	7	1	1	3	Beijing
11	-0.582602	0.0598717	-0.469427	3.03057	1	34	1.156	6	1	0	0	1	4	1	1	30000	10.309	13000	9.4727	3	1	4	1	3	3	Beijing
11	-1.05285	0.373591	-0.80158	2.69842	1	28	0.784	6	1	0	1	1	4	1	1	30000	10.309	8000	8.9872	3	0	6	1	3	3	Beijing
11	-0.582602	0.0598717	-0.469427	3.03057	0	27	0.729	6	1	0	0	1	4	1	1	20000	9.90349	10000	9.21034	2	1	4	1	1	3	Beijing
11	-0.45809	0.015267	-0.374706	3.12529	0	35	1.225	3	1	0	0	1	3	1	1	6000	8.69951	3000	8.00637	3	1	6	1	1	3	Beijing
11	-0.45809	0.015267	-0.374706	3.12529	1	52	2.704	3	1	0	0	1	4	0	1	5000	8.51719	2200	7.69621	2	1	9	1	2	3	Beijing
11	-0.582602	0.0598717	-0.469427	3.03057	0	45	2.025	4	1	0	0	1	4	0	1	5000	8.51719	3000	8.00637	3	1	5	1	1	3	Beijing
11	-0.957399	-0.243758	-0.831688	2.66831	0	27	0.729	6	1	0	0	1	3	1	1	8000	8.9872	3000	8.00637	3	1	3	1	1	3	Beijing
11	-0.112349	-0.253847	-0.137274	3.36273	1	36	1.296	3	1	0	0	1	4	1	1	7000	8.85367	3000	8.00637	3	1	4	1	1	3	Beijing
11	-0.0832925	0.318897	-0.012445	3.48756	1	22	0.484	3	1	0	0	1	4	1	1	5000	8.51719	3000	8.00637	3	1	2	1	1	3	Beijing
11	-0.577521	0.658963	-0.359709	3.14029	0	26	0.676	4	1	0	0	1	4	1	1	6000	8.69951	3000	8.00637	2	1	3	1	1	3	Beijing
11	-0.0832925	0.318897	-0.012445	3.48756	0	26	0.676	3	1	0	0	1	4	0	1	10000	9.21034	5000	8.51719	3	1	10	1	2	3	Beijing
11	0.833237	-0.282194	0.636749	4.13675	1	35	1.225	3	1	0	0	1	4	0	1	8000	8.9872	4000	8.29405	3	1	10	1	1	3	Beijing
11	-0.0832925	0.318897	-0.012445	3.48756	0	38	1.444	4	1	0	0	1	4	0	1	6000	8.69951	3500	8.16052	3	1	4	1	1	3	Beijing
11	1.20803	0.0214363	0.99901	4.49901	1	32	1.024	4	1	0	0	1	4	0	1	8000	8.9872	3500	8.16052	3	1	1	1	1	3	Beijing
11	0.833237	-0.282194	0.636749	4.13675	1	47	2.209	3	1	0	0	1	4	0	1	7000	8.85367	3500	8.16052	3	1	1	1	1	3	Beijing
11	0.833237	-0.282194	0.636749	4.13675	0	19	0.361	3	1	0	0	0	4	0	1	6000	8.69951	3500	8.16052	2	1	7	1	2	3	Beijing
11	0.833237	-0.282194	0.636749	4.13675	1	46	2.116	3	1	0	0	1	4	0	1	7000	8.85367	4000	8.29405	4	1	5	1	2	3	Beijing
11	1.20803	0.0214363	0.99901	4.49901	0	43	1.849	3	1	0	0	0	4	0	1	6700	8.80986	4500	8.41183	2	1	1	1	1	3	Beijing
11	-1.08191	-0.199154	-0.926409	2.57359	1	59	3.481	3	1	0	0	1	4	0	1	6000	8.69951	4000	8.29405	2	1	1	1	1	3	Beijing
11	-0.582602	0.0598717	-0.469427	3.03057	1	28	0.784	3	1	0	0	1	4	0	1	5000	8.51719	3800	8.24276	2	1	2	1	1	3	Beijing
11	-0.582602	0.0598717	-0.469427	3.03057	0	51	2.601	2	1	0	0	1	4	0	1	5000	8.51719	3700	8.21609	2	1	2	1	1	3	Beijing
11	-1.45671	-0.502784	-1.28867	2.21133	1	43	1.849	3	1	0	0	1	4	0	1	5000	8.51719	3000	8.00637	2	1	1	1	1	3	Beijing
11	-0.582602	0.0598717	-0.469427	3.03057	0	21	0.441	5	1	0	0	1	4	0	1	13000	9.4727	6000	8.69951	2	0	0	1	1	3	Beijing
11	0.833237	-0.282194	0.636749	4.13675	1	20	0.4	4	1	0	0	0	4	0	1	4000	8.29405	1800	7.49554	1	0	2	1	1	3	Beijing
11	0.291505	0.622527	0.349816	3.84982	1	24	0.576	3	1	0	0	1	4	0	1	7000	8.85367	3500	8.16052	2	0	2	1	1	3	Beijing
11	-0.207804	0.363502	-0.107166	3.39283	0	49	2.401	2	1	0	0	1	4	0	1	7000	8.85367	4000	8.29405	2	0	2	1	1	3	Beijing
11	-0.582602	0.0598717	-0.469427	3.03057	1	51	2.601	2	1	0	0	1	4	0	1	7000	8.85367	4000	8.29405	2	0	8	1	1	3	Beijing
11	0.761758	0.308808	0.681969	4.18197	1	30	0.9	3	1	0	0	0	4	0	1	3000	8.00637	2000	7.6009	1	0	3	1	1	3	Beijing
11	-0.582602	0.0598717	-0.469427	3.03057	0	41	1.681	3	1	0	0	1	4	0	1	8000	8.9872	5000	8.51719	2	0	12	1	1	3	Beijing
11	0.737782	0.335155	0.666857	4.16686	1	43	1.849	3	1	0	0	1	4	0	1	6000	8.69951	3000	8.00637	2	0	14	1	1	3	Beijing
11	-0.582602	0.0598717	-0.469427	3.03057	0	36	1.296	3	1	0	0	1	4	0	1	6000	8.69951	4000	8.29405	2	1	0	1	1	3	Beijing
11	0.761758	0.308808	0.681969	4.18197	1	35	1.225	3	1	0	0	1	4	1	1	5000	8.51719	2500	7.82405	2	1	10	1	1	3	Beijing
11	-0.112349	-0.253847	-0.137274	3.36273	1	25	0.625	2	1	0	0	1	4	0	1	10000	9.21034	8000	8.9872	2	0	10	1	1	3	Beijing
11	0.761758	0.308808	0.681969	4.18197	1	48	2.304	3	1	0	0	1	4	0	1	10000	9.21034	6000	8.69951	2	1	9	1	1	3	Beijing
11	1.20803	0.0214363	0.99901	4.49901	1	54	2.916	4	1	0	0	1	4	0	1	30000	10.309	10000	9.21034	4	1	12	1	3	3	Beijing
11	1.20803	0.0214363	0.99901	4.49901	0	31	0.961	6	1	0	1	0	4	0	1	18000	9.79813	10000	9.21034	3	1	5	1	1	3	Beijing
11	0.333927	-0.541219	0.179767	3.67977	1	27	0.729	3	1	0	0	1	4	1	1	20000	9.90349	6500	8.77956	4	1	9	1	1	3	Beijing
11	-0.582602	0.0598717	-0.469427	3.03057	1	50	2.5	3	1	0	0	1	4	0	1	16000	9.68034	5000	8.51719	5	1	2	1	3	3	Beijing
11	-0.582602	0.0598717	-0.469427	3.03057	1	24	0.576	5	1	0	0	0	4	1	1	22000	9.9988	8000	8.9872	3	0	8	1	1	3	Beijing
11	1.20803	0.0214363	0.99901	4.49901	1	38	1.444	4	1	0	0	1	4	1	1	10000	9.21034	10000	9.21034	3	0	3	1	1	3	Beijing
11	-1.45671	-0.502784	-1.28867	2.21133	1	29	0.841	5	1	0	0	1	4	0	1	25000	10.1266	10000	9.21034	3	1	9	1	1	3	Beijing
11	-0.582602	0.0598717	-0.469427	3.03057	0	32	1.024	5	1	0	0	1	4	0	1	15000	9.61581	5000	8.51719	3	1	11	1	1	3	Beijing
11	-0.582602	0.0598717	-0.469427	3.03057	1	31	0.961	5	1	0	0	1	4	1	1	20000	9.90349	8000	8.9872	2	0	3	1	1	3	Beijing
11	-0.582602	0.0598717	-0.469427	3.03057	1	33	1.089	4	0	0	0	1	4	1	1	8000	8.9872	5000	8.51719	3	0	2	1	1	3	Beijing
11	-0.582602	0.0598717	-0.469427	3.03057	1	27	0.729	3	1	0	0	1	4	0	1	5000	8.51719	2500	7.82405	2	0	5	1	2	3	Beijing
11	-0.957399	-0.243758	-0.831688	2.66831	1	25	0.625	3	1	0	0	0	4	0	1	4500	8.41183	3000	8.00637	1	0	4	1	3	3	Beijing
11	-0.582602	0.0598717	-0.469427	3.03057	1	24	0.576	4	1	0	1	1	4	0	1	7000	8.85367	1500	7.31322	2	1	2	1	2	3	Beijing
11	-2.34418	0.671051	-1.81303	1.68697	0	26	0.676	5	1	0	0	1	4	0	1	6000	8.69951	1800	7.49554	2	0	3	1	2	3	Beijing
11	-0.957399	-0.243758	-0.831688	2.66831	0	28	0.784	3	1	0	0	0	4	0	1	3000	8.00637	2000	7.6009	1	0	2	1	1	3	Beijing
11	-1.45671	-0.502784	-1.28867	2.21133	1	25	0.625	3	1	0	0	1	4	0	1	12000	9.39266	10000	9.21034	3	1	2	1	3	3	Beijing
11	-0.582602	0.0598717	-0.469427	3.03057	1	29	0.841	3	1	0	0	0	4	0	1	5000	8.51719	3000	8.00637	1	0	3	1	1	3	Beijing
11	-0.582602	0.0598717	-0.469427	3.03057	1	39	1.521	3	1	0	0	1	4	0	1	1500	7.31322	8000	8.9872	2	0	4	1	1	3	Beijing
11	-0.582602	0.0598717	-0.469427	3.03057	1	32	1.024	3	1	0	0	1	4	0	1	3500	8.16052	1500	7.31322	2	0	4	1	2	3	Beijing
11	-0.582602	0.0598717	-0.469427	3.03057	0	26	0.676	3	1	0	0	0	4	0	1	3500	8.16052	1500	7.31322	1	0	2	1	3	3	Beijing
11	-1.08191	-0.199154	-0.926409	2.57359	1	34	1.156	3	1	0	0	0	4	0	1	3500	8.16052	1500	7.31322	1	0	2	1	1	3	Beijing
11	-0.582602	0.0598717	-0.469427	3.03057	0	33	1.089	3	1	0	0	1	4	0	1	3500	8.16052	1000	6.90776	2	0	2	1	2	3	Beijing
11	-0.582602	0.0598717	-0.469427	3.03057	1	20	0.4	4	1	0	0	0	4	0	1	3000	8.00637	1000	6.90776	1	0	1	1	1	3	Beijing
11	-0.957399	-0.243758	-0.831688	2.66831	0	22	0.484	4	1	0	0	0	4	0	1	3000	8.00637	1000	6.90776	1	0	2	1	2	3	Beijing
11	-0.582602	0.0598717	-0.469427	3.03057	1	28	0.784	4	1	0	0	0	4	0	1	3500	8.16052	1900	7.54961	1	0	2	1	2	3	Beijing
11	-0.582602	0.0598717	-0.469427	3.03057	0	23	0.529	5	1	0	0	0	4	0	1	3900	8.26873	1000	6.90776	1	0	2	1	2	3	Beijing
11	-0.582602	0.0598717	-0.469427	3.03057	1	35	1.225	3	1	0	0	1	4	0	1	6000	8.69951	3000	8.00637	3	1	1	1	2	3	Beijing
11	-0.582602	0.0598717	-0.469427	3.03057	1	44	1.936	3	1	0	0	1	4	0	1	5000	8.51719	1400	7.24423	3	0	2	1	1	3	Beijing
11	1.20803	0.0214363	0.99901	4.49901	0	34	1.156	4	1	0	0	1	4	1	1	5000	8.51719	3000	8.00637	3	0	14	1	1	3	Beijing
11	0.737782	0.335155	0.666857	4.16686	1	24	0.576	6	1	0	0	0	4	0	1	7000	8.85367	2500	7.82405	1	1	0	1	2	3	Beijing
11	-0.207804	0.363502	-0.107166	3.39283	0	22	0.484	4	1	0	0	1	4	1	1	10000	9.21034	5000	8.51719	2	1	1	1	2	3	Beijing
11	1.20803	0.0214363	0.99901	4.49901	0	25	0.625	6	1	0	0	1	4	1	1	15000	9.61581	4000	8.29405	2	1	2	1	1	3	Beijing
11	-0.582602	0.0598717	-0.469427	3.03057	0	36	1.296	4	1	0	0	1	4	1	1	6000	8.69951	3800	8.24276	3	1	0	1	2	3	Beijing
11	0.333927	-0.541219	0.179767	3.67977	1	28	0.784	5	1	0	0	1	4	1	1	10000	9.21034	2500	7.82405	3	1	0	1	2	3	Beijing
11	-0.582602	0.0598717	-0.469427	3.03057	1	30	0.9	4	1	0	0	1	4	1	1	12000	9.39266	3000	8.00637	4	1	1	1	2	3	Beijing
11	0.833237	-0.282194	0.636749	4.13675	1	30	0.9	5	1	0	0	1	4	1	1	9000	9.10498	5500	8.6125	3	1	3	1	2	3	Beijing
11	1.20803	0.0214363	0.99901	4.49901	1	31	0.961	6	1	0	0	1	4	1	1	8000	8.9872	5000	8.51719	3	1	1	1	2	3	Beijing
11	1.20803	0.0214363	0.99901	4.49901	0	28	0.784	5	1	0	0	1	4	1	1	8000	8.9872	4000	8.29405	3	0	1	1	1	3	Beijing
11	0.362984	0.0315252	0.304596	3.8046	0	38	1.444	4	1	0	0	1	4	1	1	9500	9.15905	3000	8.00637	3	1	0	1	2	3	Beijing
11	0.238473	0.0761298	0.209875	3.70988	1	25	0.625	4	1	0	0	1	4	0	1	10000	9.21034	4000	8.29405	3	0	0	1	2	3	Beijing
11	0.362984	0.0315252	0.304596	3.8046	1	19	0.361	5	1	0	0	0	4	0	1	10000	9.21034	2000	7.6009	1	0	0	1	1	3	Beijing
11	0.737782	0.335155	0.666857	4.16686	0	22	0.484	5	1	0	0	0	4	1	1	6000	8.69951	2000	7.6009	1	1	1	1	1	3	Beijing
11	0.737782	0.335155	0.666857	4.16686	1	22	0.484	5	1	0	0	0	4	0	1	11000	9.30565	3500	8.16052	1	0	0	1	2	3	Beijing
11	-0.582602	0.0598717	-0.469427	3.03057	1	28	0.784	4	1	0	0	1	4	1	1	8000	8.9872	5000	8.51719	3	1	2	1	1	3	Beijing
11	-0.582602	0.0598717	-0.469427	3.03057	0	38	1.444	4	1	0	0	1	4	0	1	9500	9.15905	5000	8.51719	3	1	4	1	1	3	Beijing
11	-0.136325	-0.2275	-0.152386	3.34761	0	25	0.625	3	0	0	0	0	4	0	1	8000	8.9872	4000	8.29405	1	0	0	1	2	3	Beijing
11	0.708725	-0.237589	0.542028	4.04203	1	25	0.625	4	1	0	0	0	4	1	1	3000	8.00637	1000	6.90776	1	0	1	1	1	3	Beijing
11	-0.582602	0.0598717	-0.469427	3.03057	1	43	1.849	3	1	0	0	1	4	0	1	8000	8.9872	3000	8.00637	3	1	0	1	2	3	Beijing
11	-0.582602	0.0598717	-0.469427	3.03057	1	27	0.729	3	1	0	0	1	4	0	1	5000	8.51719	2000	7.6009	3	1	1	1	2	3	Beijing
11	-0.957399	-0.243758	-0.831688	2.66831	1	22	0.484	5	1	0	0	0	4	0	1	3500	8.16052	3000	8.00637	1	0	0	1	2	3	Beijing
11	-0.207804	0.363502	-0.107166	3.39283	0	26	0.676	4	0	0	0	1	4	0	1	5500	8.6125	2000	7.6009	3	0	2	1	1	3	Beijing
11	1.20803	0.0214363	0.99901	4.49901	1	32	1.024	4	1	0	0	1	4	0	1	6000	8.69951	2000	7.6009	3	0	1	1	2	3	Beijing
11	0.833237	-0.282194	0.636749	4.13675	1	34	1.156	5	1	0	1	1	4	1	1	11000	9.30565	3000	8.00637	2	0	0	1	2	3	Beijing
11	0.333927	-0.541219	0.179767	3.67977	0	32	1.024	4	1	0	0	1	4	1	1	7000	8.85367	5000	8.51719	3	0	0	1	2	3	Beijing
11	-0.0832925	0.318897	-0.012445	3.48756	0	44	1.936	4	1	0	0	1	4	0	1	8000	8.9872	3000	8.00637	3	1	1	1	2	3	Beijing
11	-0.0832925	0.318897	-0.012445	3.48756	1	33	1.089	4	1	0	0	1	4	1	1	9000	9.10498	3000	8.00637	3	1	3	1	2	3	Beijing
11	-0.582602	0.0598717	-0.469427	3.03057	0	28	0.784	4	1	0	0	1	4	1	1	6000	8.69951	3000	8.00637	3	1	3	1	1	3	Beijing
11	-0.0832925	0.318897	-0.012445	3.48756	0	20	0.4	4	1	0	0	0	4	1	1	4200	8.34284	2500	7.82405	1	1	1	1	1	3	Beijing
11	0.737782	0.335155	0.666857	4.16686	1	30	0.9	3	1	0	0	1	4	0	1	6000	8.69951	3000	8.00637	3	0	1	1	1	3	Beijing
11	-0.0832925	0.318897	-0.012445	3.48756	0	23	0.529	5	1	0	0	1	4	1	1	5500	8.6125	3000	8.00637	2	0	4	1	1	3	Beijing
11	-0.0832925	0.318897	-0.012445	3.48756	1	28	0.784	4	1	0	0	1	4	1	1	14000	9.54681	5000	8.51719	4	0	1	1	2	3	Beijing
11	-0.957399	-0.243758	-0.831688	2.66831	1	27	0.729	5	1	0	0	1	4	1	1	10000	9.21034	2000	7.6009	3	0	0	1	1	3	Beijing
11	0.362984	0.0315252	0.304596	3.8046	1	47	2.209	4	1	0	0	1	4	1	1	9000	9.10498	3000	8.00637	4	1	2	1	1	3	Beijing
11	-0.0832925	0.318897	-0.012445	3.48756	0	41	1.681	5	1	0	0	1	4	0	1	9500	9.15905	8000	8.9872	2	1	0	1	2	3	Beijing
11	0.238473	0.0761298	0.209875	3.70988	0	41	1.681	3	1	0	0	1	4	1	1	7600	8.9359	4300	8.36637	2	0	0	1	2	3	Beijing
11	0.833237	-0.282194	0.636749	4.13675	1	32	1.024	3	1	0	0	1	4	1	1	9500	9.15905	4000	8.29405	2	0	2	1	2	3	Beijing
11	0.833237	-0.282194	0.636749	4.13675	1	30	0.9	5	1	0	0	1	4	0	1	10000	9.21034	7000	8.85367	3	0	0	1	2	3	Beijing
11	-0.582602	0.0598717	-0.469427	3.03057	1	24	0.576	5	1	0	0	1	4	1	1	6000	8.69951	2800	7.93737	3	0	1	1	2	3	Beijing
11	0.291505	0.622527	0.349816	3.84982	1	38	1.444	3	1	0	0	1	4	0	1	5000	8.51719	2300	7.74066	3	1	0	1	2	3	Beijing
11	-0.582602	0.0598717	-0.469427	3.03057	0	27	0.729	5	1	0	0	1	4	1	1	10000	9.21034	5000	8.51719	3	0	0	1	2	3	Beijing
11	-0.582602	0.0598717	-0.469427	3.03057	0	30	0.9	3	1	0	0	1	4	1	1	5000	8.51719	2600	7.86327	3	1	0	1	2	3	Beijing
11	0.761758	0.308808	0.681969	4.18197	0	27	0.729	5	1	0	1	1	3	1	1	10000	9.21034	3000	8.00637	3	1	0	1	2	3	Beijing
11	-0.0832925	0.318897	-0.012445	3.48756	0	22	0.484	5	1	0	0	0	4	1	1	6000	8.69951	2000	7.6009	1	0	0	1	2	3	Beijing
11	-1.02888	0.347244	-0.786468	2.71353	0	23	0.529	5	1	0	0	0	4	1	1	5000	8.51719	3000	8.00637	1	1	0	1	2	3	Beijing
11	-0.154771	0.909899	0.0327751	3.53278	1	23	0.529	5	1	0	0	0	4	1	1	6000	8.69951	2000	7.6009	1	1	0	1	2	3	Beijing
11	-0.582602	0.0598717	-0.469427	3.03057	1	31	0.961	3	1	0	0	1	4	0	0	8000	8.9872	3000	8.00637	3	1	3	1	1	3	Beijing
11	-0.112349	-0.253847	-0.137274	3.36273	0	28	0.784	3	1	0	0	1	4	0	1	8000	8.9872	3000	8.00637	3	1	4	1	1	3	Beijing
11	0.38696	0.00517818	0.319708	3.81971	1	39	1.521	4	1	0	0	1	4	0	1	8800	9.08251	3500	8.16052	4	1	7	1	1	3	Beijing
11	-0.582602	0.0598717	-0.469427	3.03057	1	29	0.841	4	1	0	0	1	4	0	1	9800	9.19014	3000	8.00637	2	1	2	1	1	3	Beijing
11	0.708725	-0.237589	0.542028	4.04203	0	24	0.576	3	1	0	0	1	4	0	1	7800	8.96188	3200	8.07091	3	1	2	1	1	3	Beijing
11	-0.582602	0.0598717	-0.469427	3.03057	1	23	0.529	4	1	0	0	0	4	0	0	4000	8.29405	2000	7.6009	1	1	2	1	1	3	Beijing
11	-0.136325	-0.2275	-0.152386	3.34761	1	25	0.625	3	1	0	0	1	4	0	1	7000	8.85367	3000	8.00637	2	1	2	1	1	3	Beijing
11	-1.45671	-0.502784	-1.28867	2.21133	1	28	0.784	3	1	0	0	1	4	0	1	6000	8.69951	4000	8.29405	3	1	3	1	1	3	Beijing
11	-0.582602	0.0598717	-0.469427	3.03057	1	34	1.156	3	1	0	0	0	4	0	0	4500	8.41183	2000	7.6009	1	1	5	1	1	3	Beijing
11	-0.0832925	0.318897	-0.012445	3.48756	0	20	0.4	3	1	0	0	1	4	0	1	6000	8.69951	3000	8.00637	2	1	1	1	1	3	Beijing
11	-0.582602	0.0598717	-0.469427	3.03057	1	30	0.9	4	1	0	0	1	4	0	1	8000	8.9872	3000	8.00637	2	1	2	1	1	3	Beijing
11	-0.582602	0.0598717	-0.469427	3.03057	0	20	0.4	4	1	0	0	0	4	0	1	5000	8.51719	2000	7.6009	1	1	3	1	1	3	Beijing
11	-0.582602	0.0598717	-0.469427	3.03057	0	23	0.529	3	1	0	0	1	4	0	1	8000	8.9872	3000	8.00637	2	1	1	1	1	3	Beijing
11	-0.136325	-0.2275	-0.152386	3.34761	0	26	0.676	4	1	0	0	1	4	0	1	7000	8.85367	4000	8.29405	2	1	1	1	1	3	Beijing
11	-0.582602	0.0598717	-0.469427	3.03057	1	27	0.729	4	1	0	0	1	4	0	1	8000	8.9872	4000	8.29405	3	1	1	1	1	3	Beijing
11	-0.582602	0.0598717	-0.469427	3.03057	0	31	0.961	4	1	0	0	1	4	0	1	8000	8.9872	3000	8.00637	2	1	1	1	1	3	Beijing
11	-0.582602	0.0598717	-0.469427	3.03057	1	26	0.676	3	1	0	0	1	4	0	1	7000	8.85367	3000	8.00637	2	1	2	1	1	3	Beijing
11	-0.112349	-0.253847	-0.137274	3.36273	0	31	0.961	4	1	0	0	1	4	0	1	8500	9.04782	3000	8.00637	3	1	3	1	1	3	Beijing
11	-0.582602	0.0598717	-0.469427	3.03057	1	36	1.296	3	1	0	0	1	4	0	1	11000	9.30565	3200	8.07091	3	1	6	1	1	3	Beijing
11	0.833237	-0.282194	0.636749	4.13675	1	21	0.441	3	1	0	0	0	4	0	1	3500	8.16052	2300	7.74066	1	0	2	1	1	3	Beijing
11	-0.582602	0.0598717	-0.469427	3.03057	0	19	0.361	3	1	0	0	0	4	0	1	3500	8.16052	2200	7.69621	1	1	1	1	1	3	Beijing
11	-0.582602	0.0598717	-0.469427	3.03057	0	29	0.841	3	1	0	0	1	4	0	1	8500	9.04782	3000	8.00637	2	1	2	1	1	3	Beijing
11	-0.582602	0.0598717	-0.469427	3.03057	1	29	0.841	4	1	0	0	1	4	0	1	9000	9.10498	4000	8.29405	4	1	7	1	1	3	Beijing
11	-0.582602	0.0598717	-0.469427	3.03057	0	33	1.089	2	1	0	0	1	4	0	1	9800	9.19014	4000	8.29405	4	1	6	1	1	3	Beijing
11	-0.582602	0.0598717	-0.469427	3.03057	1	25	0.625	3	1	0	0	1	4	0	1	7000	8.85367	3000	8.00637	3	1	3	1	1	3	Beijing
11	-0.582602	0.0598717	-0.469427	3.03057	1	30	0.9	3	1	0	0	1	4	0	0	8000	8.9872	3000	8.00637	3	1	4	1	1	3	Beijing
11	-0.582602	0.0598717	-0.469427	3.03057	0	25	0.625	3	1	0	0	1	4	0	1	8000	8.9872	3000	8.00637	2	1	2	1	1	3	Beijing
11	-0.0832925	0.318897	-0.012445	3.48756	0	26	0.676	3	1	0	0	1	4	0	1	8000	8.9872	3000	8.00637	2	1	3	1	1	3	Beijing
11	-1.45671	-0.502784	-1.28867	2.21133	1	31	0.961	4	1	0	0	1	4	0	1	8000	8.9872	3000	8.00637	3	1	4	1	1	3	Beijing
11	-0.582602	0.0598717	-0.469427	3.03057	1	24	0.576	3	1	0	0	1	4	0	1	9000	9.10498	4000	8.29405	3	1	4	1	1	3	Beijing
11	-0.582602	0.0598717	-0.469427	3.03057	0	27	0.729	3	1	0	0	1	4	0	1	8000	8.9872	3000	8.00637	2	1	2	1	1	3	Beijing
11	-0.582602	0.0598717	-0.469427	3.03057	1	34	1.156	4	1	0	0	1	4	0	0	8000	8.9872	3500	8.16052	3	1	5	1	1	3	Beijing
11	-0.582602	0.0598717	-0.469427	3.03057	1	33	1.089	2	1	0	0	1	4	0	1	10000	9.21034	4000	8.29405	3	1	4	1	1	3	Beijing
11	0.38696	0.00517818	0.319708	3.81971	1	22	0.484	3	1	0	0	1	4	0	1	5000	8.51719	4000	8.29405	3	1	2	1	1	3	Beijing
11	-0.582602	0.0598717	-0.469427	3.03057	0	34	1.156	3	1	0	0	1	4	0	1	7000	8.85367	3000	8.00637	3	1	1	1	1	3	Beijing
11	0.833237	-0.282194	0.636749	4.13675	0	25	0.625	3	1	0	0	1	4	0	1	6000	8.69951	3000	8.00637	2	1	1	1	1	3	Beijing
11	-0.582602	0.0598717	-0.469427	3.03057	1	36	1.296	3	1	0	0	1	4	0	1	9000	9.10498	4000	8.29405	2	0	1	1	2	3	Beijing
11	-0.582602	0.0598717	-0.469427	3.03057	0	21	0.441	3	1	0	0	0	4	0	1	3000	8.00637	2000	7.6009	1	0	1	1	1	3	Beijing
11	-0.582602	0.0598717	-0.469427	3.03057	1	24	0.576	4	1	0	0	1	4	0	1	7500	8.92266	4000	8.29405	2	0	1	1	1	3	Beijing
11	-0.582602	0.0598717	-0.469427	3.03057	0	54	2.916	3	1	0	0	1	3	0	1	7000	8.85367	5000	8.51719	4	1	3	1	2	3	Beijing
11	-1.83151	-0.806414	-1.65093	1.84907	0	23	0.529	3	1	0	0	1	4	0	1	5000	8.51719	2000	7.6009	2	1	1	1	1	3	Beijing
11	-0.582602	0.0598717	-0.469427	3.03057	1	42	1.764	3	1	0	0	1	3	0	1	9000	9.10498	5000	8.51719	3	1	1	1	2	3	Beijing
11	-0.582602	0.0598717	-0.469427	3.03057	0	21	0.441	3	1	0	0	0	4	0	1	4000	8.29405	2800	7.93737	1	0	1	1	1	3	Beijing
11	-0.606578	0.0862187	-0.484539	3.01546	0	33	1.089	3	1	0	0	1	3	0	1	6000	8.69951	3000	8.00637	3	0	1	1	1	3	Beijing
11	-0.582602	0.0598717	-0.469427	3.03057	0	45	2.025	3	1	0	0	1	4	0	1	8000	8.9872	5000	8.51719	3	0	1	1	1	3	Beijing
11	-0.582602	0.0598717	-0.469427	3.03057	1	45	2.025	3	1	0	0	1	4	0	1	7000	8.85367	3000	8.00637	3	1	1	1	2	3	Beijing
11	-0.582602	0.0598717	-0.469427	3.03057	1	34	1.156	5	1	0	0	1	4	1	1	5000	8.51719	4000	8.29405	4	0	11	1	1	3	Beijing
11	-0.582602	0.0598717	-0.469427	3.03057	0	30	0.9	3	1	0	0	1	4	0	1	8000	8.9872	4000	8.29405	3	0	1	1	2	3	Beijing
11	-0.582602	0.0598717	-0.469427	3.03057	1	49	2.401	3	1	0	0	1	4	0	1	6000	8.69951	4000	8.29405	4	1	1	1	2	3	Beijing
11	-0.582602	0.0598717	-0.469427	3.03057	1	58	3.364	2	1	0	0	1	4	0	1	8000	8.9872	4000	8.29405	3	1	1	1	2	3	Beijing
11	-0.582602	0.0598717	-0.469427	3.03057	1	27	0.729	4	1	0	0	1	4	0	1	8000	8.9872	4000	8.29405	2	0	1	1	2	3	Beijing
11	-0.582602	0.0598717	-0.469427	3.03057	1	49	2.401	3	1	0	0	1	4	0	1	9000	9.10498	3000	8.00637	3	0	1	1	3	3	Beijing
11	-0.582602	0.0598717	-0.469427	3.03057	0	37	1.369	3	1	0	0	1	4	0	1	6000	8.69951	3200	8.07091	3	0	1	1	2	3	Beijing
11	-0.582602	0.0598717	-0.469427	3.03057	1	34	1.156	3	1	0	0	1	4	1	1	10000	9.21034	6000	8.69951	4	0	7	1	3	3	Beijing
11	-0.957399	-0.243758	-0.831688	2.66831	1	22	0.484	3	0	0	0	0	4	0	1	4000	8.29405	2500	7.82405	1	1	1	1	1	3	Beijing
11	-0.582602	0.0598717	-0.469427	3.03057	1	28	0.784	3	1	0	0	1	4	0	1	6000	8.69951	3000	8.00637	2	0	1	1	1	3	Beijing
11	-0.582602	0.0598717	-0.469427	3.03057	1	40	1.6	3	1	0	0	1	4	0	1	7000	8.85367	4000	8.29405	3	1	2	1	3	3	Beijing
11	-1.45671	-0.502784	-1.28867	2.21133	1	36	1.296	3	1	0	0	1	4	0	1	8000	8.9872	2500	7.82405	2	0	2	1	3	3	Beijing
11	-0.582602	0.0598717	-0.469427	3.03057	1	26	0.676	3	1	0	0	0	4	0	1	5000	8.51719	2500	7.82405	1	0	5	1	1	3	Beijing
11	-0.582602	0.0598717	-0.469427	3.03057	1	44	1.936	3	1	0	0	1	4	0	1	7000	8.85367	5000	8.51719	4	1	3	1	2	3	Beijing
11	-0.582602	0.0598717	-0.469427	3.03057	0	32	1.024	3	1	0	0	1	4	0	1	8500	9.04782	5000	8.51719	4	0	1	1	3	3	Beijing
11	-0.582602	0.0598717	-0.469427	3.03057	1	32	1.024	3	1	0	0	1	4	0	1	7000	8.85367	4000	8.29405	3	0	2	1	1	3	Beijing
11	1.20803	0.0214363	0.99901	4.49901	0	30	0.9	4	1	0	0	1	4	1	1	7500	8.92266	4000	8.29405	3	0	1	1	2	3	Beijing
11	-0.582602	0.0598717	-0.469427	3.03057	0	44	1.936	3	1	0	0	1	3	0	1	6000	8.69951	4000	8.29405	3	0	3	1	1	3	Beijing
11	-0.957399	-0.243758	-0.831688	2.66831	0	20	0.4	3	1	0	0	0	3	0	1	4000	8.29405	2800	7.93737	1	0	1	1	1	3	Beijing
11	-0.582602	0.0598717	-0.469427	3.03057	0	35	1.225	3	1	0	0	1	4	1	1	6000	8.69951	3000	8.00637	3	0	13	1	1	3	Beijing
11	-0.112349	-0.253847	-0.137274	3.36273	1	26	0.676	3	1	0	0	0	4	0	1	4500	8.41183	3000	8.00637	1	0	1	1	2	3	Beijing
11	0.291505	0.622527	0.349816	3.84982	0	39	1.521	5	1	0	0	1	3	0	1	5000	8.51719	3500	8.16052	3	1	17	1	2	3	Beijing
11	-0.0832925	0.318897	-0.012445	3.48756	0	21	0.441	4	1	0	0	0	4	0	1	2500	7.82405	600	6.39693	1	1	2	1	1	3	Beijing
11	0.333927	-0.541219	0.179767	3.67977	0	21	0.441	4	1	0	0	0	4	0	1	2500	7.82405	500	6.21461	1	1	1	1	1	3	Beijing
11	0.262449	0.0497829	0.224987	3.72499	0	22	0.484	5	1	0	0	0	4	0	1	2500	7.82405	500	6.21461	1	1	2	1	1	3	Beijing
11	0.333927	-0.541219	0.179767	3.67977	0	23	0.529	4	1	0	0	0	4	0	1	2200	7.69621	500	6.21461	1	0	2	1	1	3	Beijing
11	-0.207804	0.363502	-0.107166	3.39283	0	22	0.484	4	1	0	0	0	4	0	1	2600	7.86327	500	6.21461	1	1	2	1	1	3	Beijing
11	-0.582602	0.0598717	-0.469427	3.03057	0	22	0.484	5	1	0	0	0	4	0	1	2800	7.93737	700	6.55108	1	1	2	1	1	3	Beijing
11	-0.582602	0.0598717	-0.469427	3.03057	0	19	0.361	4	1	0	0	0	4	0	1	2000	7.6009	500	6.21461	1	1	1	1	1	3	Beijing
11	-0.0832925	0.318897	-0.012445	3.48756	0	32	1.024	4	1	0	0	1	4	0	1	7500	8.92266	1800	7.49554	3	1	2	1	1	3	Beijing
11	0.262449	0.0497829	0.224987	3.72499	1	31	0.961	4	1	0	0	1	4	0	1	5000	8.51719	1800	7.49554	4	1	2	1	1	3	Beijing
11	-0.582602	0.0598717	-0.469427	3.03057	1	38	1.444	3	1	0	0	1	4	0	1	5000	8.51719	2000	7.6009	4	1	3	1	1	3	Beijing
11	-1.08191	-0.199154	-0.926409	2.57359	0	34	1.156	4	1	0	0	1	4	0	1	7500	8.92266	2000	7.6009	4	1	3	1	1	3	Beijing
11	1.20803	0.0214363	0.99901	4.49901	1	27	0.729	4	1	0	0	1	4	0	1	5000	8.51719	1500	7.31322	3	1	3	1	1	3	Beijing
11	0.333927	-0.541219	0.179767	3.67977	0	42	1.764	4	1	0	0	1	4	0	1	8000	8.9872	2200	7.69621	4	1	6	1	1	3	Beijing
11	-0.582602	0.0598717	-0.469427	3.03057	0	29	0.841	4	1	0	0	1	4	0	1	7500	8.92266	1700	7.43838	3	1	3	1	1	3	Beijing
11	-0.582602	0.0598717	-0.469427	3.03057	0	26	0.676	4	1	0	0	1	4	0	1	6500	8.77956	3000	8.00637	3	1	3	1	1	3	Beijing
11	1.20803	0.0214363	0.99901	4.49901	1	46	2.116	4	1	0	0	1	4	0	1	7500	8.92266	1000	6.90776	2	1	4	1	1	3	Beijing
11	-0.0832925	0.318897	-0.012445	3.48756	1	20	0.4	4	1	0	0	0	4	0	1	2700	7.90101	1000	6.90776	1	1	1	1	1	3	Beijing
11	-0.957399	-0.243758	-0.831688	2.66831	1	30	0.9	4	1	0	0	1	4	0	1	4400	8.38936	1800	7.49554	3	1	4	1	1	3	Beijing
11	-0.582602	0.0598717	-0.469427	3.03057	1	31	0.961	6	1	0	0	1	3	0	1	12000	9.39266	7000	8.85367	4	1	4	1	1	3	Beijing
11	-0.582602	0.0598717	-0.469427	3.03057	1	23	0.529	5	1	0	0	0	4	0	1	2500	7.82405	900	6.80239	1	1	2	1	1	3	Beijing
11	-0.112349	-0.253847	-0.137274	3.36273	0	19	0.361	4	1	0	0	0	4	0	1	3000	8.00637	1000	6.90776	1	1	1	1	1	3	Beijing
11	0.38696	0.00517818	0.319708	3.81971	0	23	0.529	5	1	0	0	0	4	0	1	3500	8.16052	1200	7.09008	1	1	1	1	1	3	Beijing
11	-0.582602	0.0598717	-0.469427	3.03057	0	21	0.441	4	1	0	0	0	4	0	1	2750	7.91936	1000	6.90776	1	1	2	1	1	3	Beijing
11	-0.582602	0.0598717	-0.469427	3.03057	1	30	0.9	3	1	0	0	1	4	0	1	5000	8.51719	3500	8.16052	3	1	6	1	3	3	Beijing
11	0.291505	0.622527	0.349816	3.84982	0	28	0.784	4	1	0	0	1	4	0	1	8000	8.9872	5000	8.51719	3	1	5	1	1	3	Beijing
11	-0.582602	0.0598717	-0.469427	3.03057	1	41	1.681	4	1	0	0	1	4	0	1	5000	8.51719	3000	8.00637	4	1	5	1	2	3	Beijing
11	-1.08191	-0.199154	-0.926409	2.57359	1	26	0.676	4	1	0	0	1	4	0	1	8500	9.04782	6000	8.69951	4	1	3	1	1	3	Beijing
11	-0.582602	0.0598717	-0.469427	3.03057	0	38	1.444	3	1	0	0	1	4	0	1	6000	8.69951	4000	8.29405	3	1	3	1	1	3	Beijing
11	-0.582602	0.0598717	-0.469427	3.03057	1	38	1.444	5	1	0	0	1	4	0	1	8000	8.9872	5000	8.51719	4	1	2	1	1	3	Beijing
11	-0.582602	0.0598717	-0.469427	3.03057	1	29	0.841	4	1	0	0	1	4	0	1	7000	8.85367	5000	8.51719	3	1	2	1	1	3	Beijing
11	-0.582602	0.0598717	-0.469427	3.03057	1	34	1.156	5	1	0	0	1	4	0	1	6500	8.77956	5000	8.51719	4	1	2	1	2	3	Beijing
11	0.238473	0.0761298	0.209875	3.70988	1	27	0.729	4	1	0	0	1	4	0	1	5500	8.6125	3000	8.00637	2	1	4	1	1	3	Beijing
11	1.20803	0.0214363	0.99901	4.49901	0	29	0.841	4	1	0	0	1	4	0	1	8500	9.04782	3000	8.00637	2	1	4	1	1	3	Beijing
11	-1.45671	-0.502784	-1.28867	2.21133	1	30	0.9	4	1	0	0	1	4	0	1	6000	8.69951	3000	8.00637	3	1	7	1	2	3	Beijing
11	0.833237	-0.282194	0.636749	4.13675	1	37	1.369	3	1	0	0	1	4	0	1	6000	8.69951	3000	8.00637	3	1	7	1	2	3	Beijing
11	-0.207804	0.363502	-0.107166	3.39283	1	24	0.576	4	1	0	0	0	4	0	1	5200	8.55641	2800	7.93737	1	1	1	1	2	3	Beijing
11	-0.582602	0.0598717	-0.469427	3.03057	1	32	1.024	4	1	0	0	1	4	0	1	5000	8.51719	2500	7.82405	3	1	7	1	2	3	Beijing
11	-0.582602	0.0598717	-0.469427	3.03057	0	24	0.576	5	1	0	0	0	4	0	1	5000	8.51719	2500	7.82405	1	0	2	1	1	3	Beijing
11	1.20803	0.0214363	0.99901	4.49901	1	27	0.729	4	1	0	0	1	4	0	1	5500	8.6125	3000	8.00637	3	0	3	1	2	3	Beijing
11	0.38696	0.00517818	0.319708	3.81971	1	34	1.156	3	1	0	0	1	4	0	1	6000	8.69951	3000	8.00637	3	1	6	1	2	3	Beijing
11	-0.582602	0.0598717	-0.469427	3.03057	1	21	0.441	4	1	0	0	0	4	0	1	4000	8.29405	2000	7.6009	1	0	2	1	1	3	Beijing
11	0.833237	-0.282194	0.636749	4.13675	1	36	1.296	3	1	0	0	1	4	0	1	7000	8.85367	2800	7.93737	3	1	4	1	2	3	Beijing
11	-0.582602	0.0598717	-0.469427	3.03057	1	47	2.209	3	1	0	0	1	4	0	1	8000	8.9872	3000	8.00637	2	1	7	1	2	3	Beijing
11	0.833237	-0.282194	0.636749	4.13675	1	32	1.024	3	1	0	0	1	4	0	1	8000	8.9872	4000	8.29405	3	1	8	1	2	3	Beijing
11	-0.0832925	0.318897	-0.012445	3.48756	1	26	0.676	4	1	0	0	1	4	0	1	6500	8.77956	3500	8.16052	3	1	6	1	1	3	Beijing
11	0.833237	-0.282194	0.636749	4.13675	1	30	0.9	4	1	0	0	1	4	0	1	6000	8.69951	4000	8.29405	4	1	6	1	2	3	Beijing
11	1.20803	0.0214363	0.99901	4.49901	0	25	0.625	3	1	0	0	1	4	1	1	5000	8.51719	2500	7.82405	2	1	3	1	2	3	Beijing
11	-0.582602	0.0598717	-0.469427	3.03057	0	22	0.484	4	1	0	0	0	4	0	1	3500	8.16052	2300	7.74066	1	1	2	1	1	3	Beijing
11	0.833237	-0.282194	0.636749	4.13675	1	32	1.024	3	1	0	0	1	4	0	1	7500	8.92266	4000	8.29405	4	1	8	1	2	3	Beijing
11	0.362984	0.0315252	0.304596	3.8046	1	44	1.936	3	1	0	0	1	4	0	1	7000	8.85367	2500	7.82405	4	1	8	1	2	3	Beijing
11	-1.08191	-0.199154	-0.926409	2.57359	1	36	1.296	3	1	0	0	1	4	0	1	6000	8.69951	3500	8.16052	4	1	7	1	2	3	Beijing
11	-0.207804	0.363502	-0.107166	3.39283	1	34	1.156	3	1	0	0	1	4	0	1	6000	8.69951	2000	7.6009	3	1	7	1	2	3	Beijing
11	1.20803	0.0214363	0.99901	4.49901	1	32	1.024	3	1	0	0	1	4	0	1	6000	8.69951	3000	8.00637	3	1	6	1	2	3	Beijing
11	-0.136325	-0.2275	-0.152386	3.34761	1	37	1.369	3	1	0	0	1	4	0	1	7000	8.85367	4000	8.29405	4	1	8	1	2	3	Beijing
11	1.20803	0.0214363	0.99901	4.49901	0	24	0.576	5	1	0	0	0	4	0	1	5000	8.51719	2800	7.93737	1	1	4	1	1	3	Beijing
11	0.833237	-0.282194	0.636749	4.13675	1	27	0.729	4	1	0	0	0	4	0	1	4000	8.29405	2000	7.6009	1	0	7	1	1	3	Beijing
11	-0.582602	0.0598717	-0.469427	3.03057	1	24	0.576	4	1	0	0	0	4	0	1	5000	8.51719	2000	7.6009	1	1	1	1	2	3	Beijing
11	-0.0832925	0.318897	-0.012445	3.48756	1	21	0.441	3	1	0	0	0	4	0	1	3000	8.00637	1800	7.49554	1	1	3	1	1	3	Beijing
11	1.20803	0.0214363	0.99901	4.49901	1	26	0.676	4	1	0	0	1	4	0	1	7000	8.85367	3600	8.18869	3	0	3	1	2	3	Beijing
11	0.833237	-0.282194	0.636749	4.13675	1	32	1.024	3	1	0	0	1	4	0	0	6200	8.7323	3000	8.00637	3	1	6	1	1	3	Beijing
11	-0.112349	-0.253847	-0.137274	3.36273	1	41	1.681	3	1	0	0	1	4	0	0	6000	8.69951	2000	7.6009	4	1	8	1	2	3	Beijing
11	1.20803	0.0214363	0.99901	4.49901	1	18	0.324	4	1	0	0	0	4	0	1	3800	8.24276	2000	7.6009	1	1	1	1	1	3	Beijing
11	-0.582602	0.0598717	-0.469427	3.03057	1	34	1.156	3	1	0	0	1	4	0	1	6500	8.77956	3500	8.16052	3	1	7	1	2	3	Beijing
11	0.833237	-0.282194	0.636749	4.13675	1	29	0.841	4	1	0	0	1	4	0	1	6000	8.69951	3000	8.00637	3	1	6	1	1	3	Beijing
11	1.20803	0.0214363	0.99901	4.49901	1	38	1.444	3	1	0	0	1	4	0	1	7000	8.85367	2000	7.6009	4	1	7	1	2	3	Beijing
11	1.20803	0.0214363	0.99901	4.49901	1	37	1.369	3	1	0	0	1	4	0	1	6000	8.69951	3000	8.00637	4	1	8	1	2	3	Beijing
11	-0.0832925	0.318897	-0.012445	3.48756	0	22	0.484	5	1	0	0	0	4	0	1	6500	8.77956	4000	8.29405	1	0	3	1	1	3	Beijing
11	1.20803	0.0214363	0.99901	4.49901	0	20	0.4	5	1	0	0	0	4	0	1	6000	8.69951	2000	7.6009	1	0	1	1	1	3	Beijing
11	0.333927	-0.541219	0.179767	3.67977	0	23	0.529	4	1	0	0	0	4	0	1	4000	8.29405	2500	7.82405	1	0	2	1	1	3	Beijing
11	-0.582602	0.0598717	-0.469427	3.03057	0	31	0.961	3	1	0	0	1	4	0	1	8000	8.9872	2500	7.82405	4	1	3	1	2	3	Beijing
11	-0.582602	0.0598717	-0.469427	3.03057	0	23	0.529	4	1	0	0	0	4	0	1	5000	8.51719	3000	8.00637	1	0	3	1	2	3	Beijing
11	1.20803	0.0214363	0.99901	4.49901	1	48	2.304	3	1	0	0	1	4	0	1	8000	8.9872	3000	8.00637	2	1	8	1	2	3	Beijing
11	1.20803	0.0214363	0.99901	4.49901	0	27	0.729	4	1	0	0	1	4	1	1	15000	9.61581	8000	8.9872	3	1	1	1	1	3	Beijing
11	1.20803	0.0214363	0.99901	4.49901	1	35	1.225	4	1	0	0	1	4	0	1	10000	9.21034	5000	8.51719	3	0	2	1	2	3	Beijing
11	1.20803	0.0214363	0.99901	4.49901	0	39	1.521	3	1	0	0	1	4	0	1	8000	8.9872	4000	8.29405	4	0	1	1	2	3	Beijing
11	1.20803	0.0214363	0.99901	4.49901	0	48	2.304	2	1	0	0	1	4	0	1	5000	8.51719	2500	7.82405	4	1	2	1	1	3	Beijing
11	1.20803	0.0214363	0.99901	4.49901	1	55	3.025	3	1	0	0	1	4	0	1	6000	8.69951	3000	8.00637	2	1	2	1	1	3	Beijing
11	1.20803	0.0214363	0.99901	4.49901	1	35	1.225	3	1	0	0	0	4	0	1	4500	8.41183	2500	7.82405	2	1	1	1	1	3	Beijing
11	1.20803	0.0214363	0.99901	4.49901	1	25	0.625	4	1	0	0	1	4	0	1	6000	8.69951	4000	8.29405	3	0	1	1	1	3	Beijing
11	1.20803	0.0214363	0.99901	4.49901	0	33	1.089	3	1	0	0	1	4	0	1	10000	9.21034	6000	8.69951	3	0	2	1	2	3	Beijing
11	1.20803	0.0214363	0.99901	4.49901	0	30	0.9	2	1	0	0	1	4	0	1	10000	9.21034	5000	8.51719	4	1	2	1	2	3	Beijing
11	0.333927	-0.541219	0.179767	3.67977	1	30	0.9	3	1	0	0	1	3	0	1	6000	8.69951	4000	8.29405	2	1	1	1	2	3	Beijing
11	1.20803	0.0214363	0.99901	4.49901	1	47	2.209	3	1	0	0	1	4	0	0	7000	8.85367	5000	8.51719	4	1	1	1	1	3	Beijing
11	1.20803	0.0214363	0.99901	4.49901	0	45	2.025	3	0	0	0	1	4	0	1	7000	8.85367	5000	8.51719	3	1	2	1	2	3	Beijing
11	1.20803	0.0214363	0.99901	4.49901	0	21	0.441	4	1	0	0	0	4	1	1	10000	9.21034	8000	8.9872	2	1	1	1	1	3	Beijing
11	1.20803	0.0214363	0.99901	4.49901	1	34	1.156	4	1	0	0	1	4	1	1	3500	8.16052	2000	7.6009	3	1	2	1	1	3	Beijing
11	1.20803	0.0214363	0.99901	4.49901	1	41	1.681	4	1	0	0	1	4	1	1	10000	9.21034	3000	8.00637	3	1	22	1	1	3	Beijing
11	0.833237	-0.282194	0.636749	4.13675	0	40	1.6	3	1	0	0	1	4	0	1	6000	8.69951	3000	8.00637	4	0	15	1	1	3	Beijing
11	1.20803	0.0214363	0.99901	4.49901	1	46	2.116	3	1	0	0	1	4	0	0	8000	8.9872	3000	8.00637	4	0	16	1	1	3	Beijing
11	1.20803	0.0214363	0.99901	4.49901	1	38	1.444	3	1	0	0	1	4	0	1	13000	9.4727	5500	8.6125	4	1	11	1	2	3	Beijing
11	1.20803	0.0214363	0.99901	4.49901	1	54	2.916	2	1	0	0	1	4	0	1	8000	8.9872	1600	7.37776	2	1	2	1	1	3	Beijing
11	-1.40368	0.0436136	-1.14873	2.35127	1	23	0.529	3	1	0	0	0	3	0	1	4500	8.41183	1500	7.31322	1	0	1	1	1	3	Beijing
11	0.708725	-0.237589	0.542028	4.04203	1	25	0.625	4	1	0	0	0	4	1	1	7000	8.85367	2000	7.6009	1	1	1	1	1	3	Beijing
11	1.20803	0.0214363	0.99901	4.49901	0	50	2.5	1	1	0	0	0	4	0	0	1700	7.43838	650	6.47697	1	1	3	1	2	3	Beijing
11	1.20803	0.0214363	0.99901	4.49901	0	40	1.6	2	1	0	0	1	4	0	1	7000	8.85367	3000	8.00637	4	0	5	1	2	3	Beijing
11	-0.0832925	0.318897	-0.012445	3.48756	0	26	0.676	3	1	0	0	1	4	0	1	10000	9.21034	4000	8.29405	4	0	9	1	2	3	Beijing
11	-0.0832925	0.318897	-0.012445	3.48756	1	49	2.401	3	1	0	0	1	4	0	1	12000	9.39266	3600	8.18869	4	0	12	1	1	3	Beijing
11	-0.582602	0.0598717	-0.469427	3.03057	0	44	1.936	3	1	0	0	1	4	0	1	8000	8.9872	4500	8.41183	4	0	7	1	1	3	Beijing
11	-0.582602	0.0598717	-0.469427	3.03057	1	34	1.156	3	1	0	0	1	4	0	1	9000	9.10498	3500	8.16052	3	0	4	1	1	3	Beijing
11	-0.0832925	0.318897	-0.012445	3.48756	1	36	1.296	3	1	0	0	1	4	0	1	8500	9.04782	3500	8.16052	5	0	14	1	1	3	Beijing
11	-0.582602	0.0598717	-0.469427	3.03057	1	38	1.444	3	1	0	0	1	4	0	1	12000	9.39266	3600	8.18869	4	0	11	1	1	3	Beijing
11	-0.582602	0.0598717	-0.469427	3.03057	0	40	1.6	3	1	0	0	1	4	0	1	6000	8.69951	3500	8.16052	3	0	9	1	1	3	Beijing
11	-0.582602	0.0598717	-0.469427	3.03057	1	47	2.209	3	1	0	0	1	3	0	1	10000	9.21034	4000	8.29405	3	0	12	1	1	3	Beijing
11	-0.582602	0.0598717	-0.469427	3.03057	1	40	1.6	6	1	0	0	1	4	0	1	10000	9.21034	4000	8.29405	4	0	5	1	1	3	Beijing
11	-0.582602	0.0598717	-0.469427	3.03057	0	35	1.225	3	1	0	0	1	4	0	1	7000	8.85367	4000	8.29405	4	0	2	1	1	3	Beijing
11	-0.582602	0.0598717	-0.469427	3.03057	1	23	0.529	3	1	0	0	0	4	0	1	5000	8.51719	2000	7.6009	1	0	1	1	1	3	Beijing
11	-0.582602	0.0598717	-0.469427	3.03057	1	27	0.729	3	1	0	0	0	4	0	1	3800	8.24276	1500	7.31322	1	0	1	1	1	3	Beijing
11	-0.582602	0.0598717	-0.469427	3.03057	0	45	2.025	3	1	0	0	1	4	0	1	7000	8.85367	3000	8.00637	3	0	6	1	1	3	Beijing
11	-0.0832925	0.318897	-0.012445	3.48756	0	28	0.784	3	1	0	0	1	4	0	1	20000	9.90349	7000	8.85367	3	0	8	1	1	3	Beijing
11	-0.582602	0.0598717	-0.469427	3.03057	1	38	1.444	3	1	0	0	1	4	0	1	6500	8.77956	2800	7.93737	4	0	14	1	1	3	Beijing
11	-0.112349	-0.253847	-0.137274	3.36273	0	21	0.441	4	1	0	0	0	4	0	1	4500	8.41183	1500	7.31322	1	0	1	1	1	3	Beijing
11	-0.582602	0.0598717	-0.469427	3.03057	1	28	0.784	3	1	0	0	1	4	0	1	6500	8.77956	2400	7.78322	3	0	3	1	1	3	Beijing
11	-0.582602	0.0598717	-0.469427	3.03057	1	45	2.025	3	1	0	0	1	4	0	1	5000	8.51719	2000	7.6009	4	0	14	1	1	3	Beijing
11	-0.136325	-0.2275	-0.152386	3.34761	0	27	0.729	3	1	0	0	1	4	0	1	6000	8.69951	5000	8.51719	4	0	6	1	1	3	Beijing
11	0.761758	0.308808	0.681969	4.18197	1	26	0.676	3	1	0	0	1	4	0	1	30000	10.309	10000	9.21034	4	0	5	1	1	3	Beijing
11	1.20803	0.0214363	0.99901	4.49901	0	33	1.089	4	1	0	0	1	4	1	1	20000	9.90349	5000	8.51719	4	1	8	1	1	3	Beijing
11	1.20803	0.0214363	0.99901	4.49901	0	44	1.936	3	1	0	0	1	3	0	1	10000	9.21034	3000	8.00637	4	1	5	1	1	3	Beijing
11	0.708725	-0.237589	0.542028	4.04203	1	55	3.025	2	1	0	0	1	4	0	1	3000	8.00637	1000	6.90776	4	1	2	1	1	3	Beijing
11	1.20803	0.0214363	0.99901	4.49901	0	60	3.6	4	1	0	0	1	4	0	1	2000	7.6009	1000	6.90776	2	1	2	1	1	3	Beijing
11	0.333927	-0.541219	0.179767	3.67977	0	50	2.5	2	1	0	0	1	2	0	0	2000	7.6009	1500	7.31322	3	1	14	1	1	3	Beijing
11	1.20803	0.0214363	0.99901	4.49901	0	33	1.089	4	1	0	0	0	4	0	1	4000	8.29405	2500	7.82405	1	1	1	1	1	3	Beijing
11	1.20803	0.0214363	0.99901	4.49901	1	45	2.025	3	1	0	0	1	4	0	1	5000	8.51719	3000	8.00637	4	0	17	1	1	3	Beijing
11	1.20803	0.0214363	0.99901	4.49901	0	25	0.625	4	1	0	0	1	4	0	1	30000	10.309	3000	8.00637	2	0	0	1	1	3	Beijing
11	1.20803	0.0214363	0.99901	4.49901	0	27	0.729	4	1	0	0	0	4	0	1	4500	8.41183	1500	7.31322	1	0	8	1	1	3	Beijing
11	1.20803	0.0214363	0.99901	4.49901	1	40	1.6	3	1	0	0	1	4	0	1	3000	8.00637	2000	7.6009	3	1	11	1	1	3	Beijing
11	0.761758	0.308808	0.681969	4.18197	1	34	1.156	3	1	0	0	1	4	0	1	4500	8.41183	1000	6.90776	4	0	5	1	1	3	Beijing
11	1.20803	0.0214363	0.99901	4.49901	1	21	0.441	5	1	0	0	0	4	1	1	5000	8.51719	2000	7.6009	1	0	17	1	1	3	Beijing
11	1.20803	0.0214363	0.99901	4.49901	0	36	1.296	5	1	0	0	1	4	0	1	8000	8.9872	4000	8.29405	2	1	1	1	1	3	Beijing
11	1.20803	0.0214363	0.99901	4.49901	1	40	1.6	6	1	0	0	0	3	1	1	10000	9.21034	6000	8.69951	1	0	0	1	1	3	Beijing
11	1.20803	0.0214363	0.99901	4.49901	1	42	1.764	3	1	0	0	1	4	1	1	6000	8.69951	3000	8.00637	2	1	2	1	1	3	Beijing
11	1.20803	0.0214363	0.99901	4.49901	0	33	1.089	3	1	0	0	1	4	1	1	6000	8.69951	3000	8.00637	3	1	10	1	1	3	Beijing
11	1.20803	0.0214363	0.99901	4.49901	1	37	1.369	3	1	0	0	1	4	0	1	5000	8.51719	4000	8.29405	2	1	0	1	1	3	Beijing
11	1.20803	0.0214363	0.99901	4.49901	1	35	1.225	4	1	0	0	1	3	0	1	6000	8.69951	3000	8.00637	3	1	15	1	1	3	Beijing
11	1.20803	0.0214363	0.99901	4.49901	1	35	1.225	4	0	0	1	1	4	1	1	10000	9.21034	5000	8.51719	3	1	1	1	1	3	Beijing
11	0.833237	-0.282194	0.636749	4.13675	1	37	1.369	4	0	0	0	0	4	1	1	4000	8.29405	1500	7.31322	1	0	14	1	1	3	Beijing
11	1.20803	0.0214363	0.99901	4.49901	0	18	0.324	3	1	0	0	0	4	0	1	4000	8.29405	1000	6.90776	1	1	4	1	1	3	Beijing
11	1.20803	0.0214363	0.99901	4.49901	0	25	0.625	6	1	0	0	0	4	1	1	6000	8.69951	3000	8.00637	1	0	8	1	1	3	Beijing
11	0.38696	0.00517818	0.319708	3.81971	1	31	0.961	3	1	0	0	1	4	0	1	6000	8.69951	3000	8.00637	2	1	3	1	1	3	Beijing
11	1.20803	0.0214363	0.99901	4.49901	0	41	1.681	4	1	0	0	1	4	0	1	8000	8.9872	5500	8.6125	4	0	2	1	1	3	Beijing
11	1.20803	0.0214363	0.99901	4.49901	0	39	1.521	2	1	0	0	1	4	0	1	10000	9.21034	7000	8.85367	3	1	9	1	1	3	Beijing
11	-0.582602	0.0598717	-0.469427	3.03057	1	50	2.5	3	1	0	0	1	4	0	1	6000	8.69951	3000	8.00637	2	1	18	1	1	3	Beijing
11	-0.582602	0.0598717	-0.469427	3.03057	1	19	0.361	4	1	0	0	0	4	0	0	13000	9.4727	4000	8.29405	4	1	13	1	1	3	Beijing
11	-0.582602	0.0598717	-0.469427	3.03057	0	56	3.136	3	1	0	1	1	4	0	0	5000	8.51719	3000	8.00637	2	1	13	1	1	3	Beijing
11	0.761758	0.308808	0.681969	4.18197	0	32	1.024	3	0	0	0	1	4	0	0	9000	9.10498	5000	8.51719	3	1	6	1	1	3	Beijing
11	-0.207804	0.363502	-0.107166	3.39283	0	22	0.484	4	1	0	0	0	4	0	1	5000	8.51719	1100	7.00307	1	1	1	1	1	3	Beijing
11	-0.582602	0.0598717	-0.469427	3.03057	1	22	0.484	4	1	0	0	0	4	0	1	5200	8.55641	1200	7.09008	1	1	2	1	1	3	Beijing
11	-0.582602	0.0598717	-0.469427	3.03057	0	22	0.484	4	0	0	0	0	4	0	1	5600	8.63052	1200	7.09008	1	1	2	1	1	3	Beijing
11	1.20803	0.0214363	0.99901	4.49901	0	39	1.521	3	1	0	0	1	4	1	0	8000	8.9872	4000	8.29405	3	1	11	1	1	3	Beijing
11	-0.582602	0.0598717	-0.469427	3.03057	0	49	2.401	3	1	0	0	1	4	0	1	5000	8.51719	3000	8.00637	4	1	17	1	1	3	Beijing
11	0.38696	0.00517818	0.319708	3.81971	0	42	1.764	2	1	0	0	1	4	0	0	5000	8.51719	2000	7.6009	3	1	14	1	1	3	Beijing
11	0.833237	-0.282194	0.636749	4.13675	1	39	1.521	5	1	0	1	1	4	1	1	10000	9.21034	8700	9.07108	3	1	14	1	1	3	Beijing
11	0.737782	0.335155	0.666857	4.16686	1	20	0.4	4	1	0	0	0	4	1	1	9000	9.10498	2000	7.6009	3	1	7	1	1	3	Beijing
11	-0.582602	0.0598717	-0.469427	3.03057	0	46	2.116	3	1	0	0	1	4	0	1	6000	8.69951	1000	6.90776	2	1	18	1	1	3	Beijing
11	-0.0832925	0.318897	-0.012445	3.48756	1	28	0.784	6	1	0	0	1	4	0	1	15000	9.61581	1200	7.09008	3	1	10	1	1	3	Beijing
11	1.20803	0.0214363	0.99901	4.49901	1	46	2.116	3	1	0	0	1	4	0	1	20000	9.90349	13000	9.4727	3	1	13	1	1	3	Beijing
11	-0.582602	0.0598717	-0.469427	3.03057	1	42	1.764	3	1	0	0	1	4	0	1	9000	9.10498	2500	7.82405	3	1	10	1	2	3	Beijing
11	0.333927	-0.541219	0.179767	3.67977	1	44	1.936	3	1	0	0	1	4	0	1	2100	7.64969	1300	7.17012	2	1	0	1	3	3	Beijing
11	-0.582602	0.0598717	-0.469427	3.03057	1	26	0.676	3	1	0	0	0	4	0	1	4000	8.29405	3000	8.00637	1	1	2	1	1	3	Beijing
11	-0.582602	0.0598717	-0.469427	3.03057	1	33	1.089	3	1	0	0	1	4	0	1	7500	8.92266	3000	8.00637	4	1	1	1	1	3	Beijing
11	-0.957399	-0.243758	-0.831688	2.66831	1	20	0.4	3	1	0	0	0	4	0	1	4500	8.41183	3000	8.00637	1	1	1	1	3	3	Beijing
11	-0.582602	0.0598717	-0.469427	3.03057	1	35	1.225	3	1	0	1	1	4	0	1	10000	9.21034	6000	8.69951	3	1	7	1	5	3	Beijing
11	-0.957399	-0.243758	-0.831688	2.66831	1	46	2.116	3	1	0	0	1	4	0	1	10000	9.21034	5000	8.51719	3	1	2	1	10	3	Beijing
11	-1.3322	-0.547388	-1.19395	2.30605	0	18	0.324	3	1	0	0	0	4	0	1	10000	9.21034	4000	8.29405	5	1	1	1	1	3	Beijing
11	-0.582602	0.0598717	-0.469427	3.03057	0	22	0.484	5	1	0	0	0	4	0	1	5000	8.51719	3000	8.00637	1	1	0	1	1	3	Beijing
11	-0.582602	0.0598717	-0.469427	3.03057	0	52	2.704	3	1	0	0	1	4	0	1	10000	9.21034	6000	8.69951	2	1	3	1	4	3	Beijing
11	1.20803	0.0214363	0.99901	4.49901	0	25	0.625	4	1	0	0	0	4	0	1	6000	8.69951	3000	8.00637	1	0	4	1	2	3	Beijing
11	0.833237	-0.282194	0.636749	4.13675	0	25	0.625	4	1	0	0	0	4	0	1	4000	8.29405	2000	7.6009	1	0	7	1	1	3	Beijing
11	1.20803	0.0214363	0.99901	4.49901	1	48	2.304	3	1	0	0	1	4	0	1	6000	8.69951	2500	7.82405	3	0	24	1	2	3	Beijing
11	0.833237	-0.282194	0.636749	4.13675	0	39	1.521	3	1	0	0	1	4	0	1	8000	8.9872	5400	8.59415	3	1	1	1	1	3	Beijing
11	0.362984	0.0315252	0.304596	3.8046	1	29	0.841	4	1	0	0	1	4	0	1	6000	8.69951	4000	8.29405	3	0	4	1	4	3	Beijing
11	1.20803	0.0214363	0.99901	4.49901	1	42	1.764	2	1	0	0	1	4	0	1	5000	8.51719	2000	7.6009	3	1	4	1	1	3	Beijing
11	0.833237	-0.282194	0.636749	4.13675	1	54	2.916	3	1	0	0	1	4	0	1	7000	8.85367	4000	8.29405	2	0	14	1	2	3	Beijing
11	1.20803	0.0214363	0.99901	4.49901	0	37	1.369	4	1	0	0	1	4	0	1	5000	8.51719	3000	8.00637	4	1	17	1	1	3	Beijing
11	1.20803	0.0214363	0.99901	4.49901	1	37	1.369	3	1	0	0	1	4	0	1	10000	9.21034	3000	8.00637	4	0	4	1	1	3	Beijing
11	0.833237	-0.282194	0.636749	4.13675	1	24	0.576	3	1	0	0	1	4	0	1	15000	9.61581	3000	8.00637	2	0	4	1	1	3	Beijing
11	1.20803	0.0214363	0.99901	4.49901	1	32	1.024	3	0	0	0	1	4	0	1	6000	8.69951	4000	8.29405	3	0	7	1	2	3	Beijing
11	-1.01043	-0.790156	-0.971629	2.52837	0	25	0.625	4	1	0	0	1	4	0	1	6000	8.69951	2000	7.6009	3	0	4	1	1	3	Beijing
11	1.20803	0.0214363	0.99901	4.49901	1	24	0.576	3	1	0	0	1	4	0	1	6000	8.69951	3000	8.00637	3	0	4	1	3	3	Beijing
11	0.833237	-0.282194	0.636749	4.13675	1	30	0.9	5	1	0	0	1	4	0	1	6000	8.69951	5000	8.51719	4	0	7	1	1	3	Beijing
11	0.833237	-0.282194	0.636749	4.13675	0	51	2.601	2	1	0	0	1	4	0	1	7000	8.85367	5000	8.51719	3	0	5	1	1	3	Beijing
11	1.20803	0.0214363	0.99901	4.49901	0	21	0.441	6	1	0	0	1	4	0	1	4000	8.29405	2000	7.6009	2	0	10	1	1	3	Beijing
11	-0.582602	0.0598717	-0.469427	3.03057	1	29	0.841	3	1	0	0	1	4	0	0	8000	8.9872	4000	8.29405	3	0	8	1	1	3	Beijing
11	-0.582602	0.0598717	-0.469427	3.03057	1	41	1.681	3	1	0	0	1	3	0	1	7000	8.85367	4000	8.29405	3	0	12	1	1	3	Beijing
11	0.833237	-0.282194	0.636749	4.13675	1	43	1.849	3	1	0	0	1	4	0	0	7000	8.85367	1500	7.31322	2	0	0	1	5	3	Beijing
11	-0.957399	-0.243758	-0.831688	2.66831	0	34	1.156	4	1	0	0	1	4	0	1	7000	8.85367	3500	8.16052	4	0	6	1	1	3	Beijing
11	-0.582602	0.0598717	-0.469427	3.03057	0	34	1.156	3	1	0	1	1	4	0	0	30000	10.309	4500	8.41183	2	0	2	1	2	3	Beijing
11	0.333927	-0.541219	0.179767	3.67977	1	45	2.025	2	1	0	1	1	4	0	0	6000	8.69951	2750	7.91936	2	0	14	1	1	3	Beijing
11	-0.0832925	0.318897	-0.012445	3.48756	0	40	1.6	2	1	0	1	1	3	0	0	5000	8.51719	2500	7.82405	2	0	7	1	1	3	Beijing
11	-0.112349	-0.253847	-0.137274	3.36273	1	31	0.961	3	1	0	0	1	4	0	1	10000	9.21034	5000	8.51719	3	0	10	1	1	3	Beijing
11	1.20803	0.0214363	0.99901	4.49901	1	44	1.936	3	1	0	0	1	4	0	1	6500	8.77956	2000	7.6009	4	0	11	1	1	3	Beijing
11	0.0836411	-0.889454	-0.0877739	3.41223	1	45	2.025	3	1	0	0	1	4	0	0	4500	8.41183	1000	6.90776	4	0	5	1	4	3	Beijing
11	-0.112349	-0.253847	-0.137274	3.36273	0	40	1.6	3	1	0	0	1	3	0	1	4500	8.41183	3000	8.00637	4	1	9	1	2	3	Beijing
11	-0.635634	-0.486526	-0.609368	2.89063	0	45	2.025	3	1	0	0	1	3	0	1	6000	8.69951	5000	8.51719	4	1	13	1	2	3	Beijing
11	-0.582602	0.0598717	-0.469427	3.03057	0	20	0.4	3	1	0	0	0	4	0	1	5000	8.51719	3000	8.00637	3	0	2	1	1	3	Beijing
11	-0.165382	-0.800244	-0.277216	3.22278	0	42	1.764	2	1	0	0	1	4	0	0	8000	8.9872	3000	8.00637	4	0	2	1	2	3	Beijing
11	-0.582602	0.0598717	-0.469427	3.03057	0	43	1.849	3	1	0	0	1	4	0	1	15000	9.61581	5000	8.51719	2	0	19	1	2	3	Beijing
11	-0.582602	0.0598717	-0.469427	3.03057	1	46	2.116	2	1	0	0	1	4	0	1	8000	8.9872	5000	8.51719	2	1	16	1	3	3	Beijing
11	-0.582602	0.0598717	-0.469427	3.03057	1	42	1.764	3	1	0	0	1	4	1	1	10000	9.21034	5000	8.51719	2	1	24	1	2	3	Beijing
11	-1.45671	-0.502784	-1.28867	2.21133	1	31	0.961	3	1	0	0	1	4	0	1	5500	8.6125	4000	8.29405	3	1	0	1	4	3	Beijing
11	-0.582602	0.0598717	-0.469427	3.03057	1	26	0.676	5	1	0	0	0	4	1	1	7000	8.85367	4000	8.29405	1	0	0	1	2	3	Beijing
11	-0.582602	0.0598717	-0.469427	3.03057	1	49	2.401	3	1	0	0	1	3	0	1	10000	9.21034	5000	8.51719	3	1	13	1	1	3	Beijing
11	-1.47515	0.634615	-1.10351	2.39649	0	45	2.025	2	1	0	0	1	4	0	1	7000	8.85367	4167	8.33495	2	1	15	1	1	3	Beijing
11	-0.582602	0.0598717	-0.469427	3.03057	1	38	1.444	3	1	0	0	1	4	0	1	12000	9.39266	6000	8.69951	2	1	16	1	1	3	Beijing
11	-3.22337	-0.490695	-2.742	0.758004	0	27	0.729	4	1	0	0	1	4	0	1	13000	9.4727	8300	9.02401	3	1	3	1	2	3	Beijing
11	-0.207804	0.363502	-0.107166	3.39283	1	48	2.304	3	1	0	0	1	4	0	1	4166	8.33471	3300	8.10168	2	1	14	1	10	3	Beijing
11	-0.582602	0.0598717	-0.469427	3.03057	0	46	2.116	2	1	0	0	1	4	0	1	6000	8.69951	6000	8.69951	4	1	1	1	1	3	Beijing
11	-0.582602	0.0598717	-0.469427	3.03057	0	54	2.916	3	1	0	0	1	4	0	1	5000	8.51719	1000	6.90776	2	1	4	1	1	3	Beijing
11	-1.08191	-0.199154	-0.926409	2.57359	0	42	1.764	3	1	0	0	1	4	0	1	15000	9.61581	10000	9.21034	3	0	17	1	1	3	Beijing
11	-0.582602	0.0598717	-0.469427	3.03057	0	38	1.444	3	1	0	0	1	3	0	1	10000	9.21034	6000	8.69951	4	0	4	1	2	3	Beijing
11	-0.582602	0.0598717	-0.469427	3.03057	0	32	1.024	3	1	0	0	1	4	1	1	6000	8.69951	4500	8.41183	3	0	3	1	1	3	Beijing
11	-0.582602	0.0598717	-0.469427	3.03057	1	56	3.136	4	1	0	0	1	4	0	1	8000	8.9872	3000	8.00637	2	1	14	1	1	3	Beijing
11	-1.02888	0.347244	-0.786468	2.71353	1	44	1.936	2	1	0	0	1	4	0	1	5000	8.51719	3000	8.00637	2	1	20	1	1	3	Beijing
11	-0.582602	0.0598717	-0.469427	3.03057	1	40	1.6	3	1	0	0	1	4	0	1	10000	9.21034	5000	8.51719	2	1	1	1	1	3	Beijing
11	1.20803	0.0214363	0.99901	4.49901	1	49	2.401	2	1	0	0	1	4	0	1	8000	8.9872	4000	8.29405	4	1	16	1	8	3	Beijing
11	0.737782	0.335155	0.666857	4.16686	1	46	2.116	3	1	0	0	1	4	1	1	4000	8.29405	3000	8.00637	3	1	22	1	1	3	Beijing
11	0.833237	-0.282194	0.636749	4.13675	1	52	2.704	2	1	0	0	1	4	0	1	8000	8.9872	4000	8.29405	4	1	23	1	1	3	Beijing
11	-0.577521	0.658963	-0.359709	3.14029	1	33	1.089	3	1	0	0	0	4	0	1	5000	8.51719	1200	7.09008	1	1	5	1	6	3	Beijing
11	0.833237	-0.282194	0.636749	4.13675	0	43	1.849	1	1	0	0	1	4	1	1	6000	8.69951	5000	8.51719	4	1	15	1	1	3	Beijing
11	-0.154771	0.909899	0.0327751	3.53278	0	45	2.025	2	1	0	0	1	2	0	1	4000	8.29405	5000	8.51719	4	1	9	1	1	3	Beijing
11	-1.08191	-0.199154	-0.926409	2.57359	1	29	0.841	5	1	0	0	0	4	0	1	5000	8.51719	3000	8.00637	1	1	1	1	3	3	Beijing
11	0.291505	0.622527	0.349816	3.84982	0	48	2.304	3	1	0	0	1	4	0	1	14000	9.54681	3500	8.16052	3	1	28	1	1	3	Beijing
11	-1.17737	0.418195	-0.896301	2.6037	1	33	1.089	5	1	0	0	1	4	1	1	10000	9.21034	3000	8.00637	3	1	12	1	1	3	Beijing
11	0.833237	-0.282194	0.636749	4.13675	1	40	1.6	3	1	0	0	1	4	0	1	6000	8.69951	4500	8.41183	4	1	10	1	2	3	Beijing
11	-0.957399	-0.243758	-0.831688	2.66831	0	37	1.369	5	1	0	0	1	3	0	1	6500	8.77956	5000	8.51719	4	1	5	1	1	3	Beijing
11	0.833237	-0.282194	0.636749	4.13675	1	31	0.961	3	1	0	0	1	4	1	1	12000	9.39266	2000	7.6009	6	0	9	1	3	3	Beijing
11	-1.38523	-1.09379	-1.33389	2.16611	1	30	0.9	3	0	0	0	1	4	0	1	5500	8.6125	4500	8.41183	4	0	0	1	8	3	Beijing
11	-1.92696	-0.189065	-1.62082	1.87918	1	28	0.784	3	0	0	0	1	4	0	1	6000	8.69951	5000	8.51719	4	0	0	1	8	3	Beijing
11	-0.582602	0.0598717	-0.469427	3.03057	1	51	2.601	4	1	0	0	0	3	0	1	2500	7.82405	2000	7.6009	1	1	0	1	1	3	Beijing
11	-0.112349	-0.253847	-0.137274	3.36273	0	51	2.601	3	1	0	0	1	4	1	1	3000	8.00637	1000	6.90776	2	0	0	1	1	3	Beijing
11	1.20803	0.0214363	0.99901	4.49901	0	56	3.136	1	1	0	0	0	4	0	1	2500	7.82405	2000	7.6009	1	0	3	1	1	3	Beijing
11	1.20803	0.0214363	0.99901	4.49901	1	62	3.844	2	1	0	0	1	4	0	1	7000	8.85367	5000	8.51719	2	0	7	1	1	3	Beijing
11	-0.112349	-0.253847	-0.137274	3.36273	1	60	3.6	3	1	0	0	1	4	0	1	7500	8.92266	7000	8.85367	2	0	5	1	1	3	Beijing
11	-0.207804	0.363502	-0.107166	3.39283	1	35	1.225	3	1	0	0	1	4	1	1	12000	9.39266	10000	9.21034	2	0	9	1	1	3	Beijing
11	0.833237	-0.282194	0.636749	4.13675	0	24	0.576	5	1	0	0	0	4	0	1	4000	8.29405	2000	7.6009	1	1	5	1	2	3	Beijing
11	1.20803	0.0214363	0.99901	4.49901	0	24	0.576	5	1	0	0	0	4	1	1	4000	8.29405	2000	7.6009	1	1	5	1	1	3	Beijing
11	1.20803	0.0214363	0.99901	4.49901	0	19	0.361	4	1	0	0	0	4	1	1	3000	8.00637	2000	7.6009	1	1	19	1	1	3	Beijing
11	1.20803	0.0214363	0.99901	4.49901	0	21	0.441	5	1	0	0	0	4	1	1	3000	8.00637	2000	7.6009	1	0	1	1	1	3	Beijing
11	1.20803	0.0214363	0.99901	4.49901	0	52	2.704	4	1	0	0	1	4	1	1	7000	8.85367	4000	8.29405	2	1	17	1	1	3	Beijing
11	0.267529	0.648874	0.334705	3.8347	0	40	1.6	3	1	0	0	1	4	0	1	6000	8.69951	1000	6.90776	3	1	6	1	1	3	Beijing
11	1.20803	0.0214363	0.99901	4.49901	1	45	2.025	3	1	0	0	1	4	1	1	7000	8.85367	2000	7.6009	4	1	12	1	1	3	Beijing
11	1.20803	0.0214363	0.99901	4.49901	0	38	1.444	4	1	0	0	1	4	0	1	10000	9.21034	4000	8.29405	4	1	6	1	3	3	Beijing
11	1.20803	0.0214363	0.99901	4.49901	1	32	1.024	6	1	0	0	1	4	1	1	20000	9.90349	6000	8.69951	4	1	10	1	1	3	Beijing
11	1.20803	0.0214363	0.99901	4.49901	1	34	1.156	6	1	0	0	1	4	1	1	30000	10.309	13000	9.4727	4	0	12	1	1	3	Beijing
11	-1.08191	-0.199154	-0.926409	2.57359	1	44	1.936	3	1	0	1	1	4	0	1	6000	8.69951	6000	8.69951	2	1	0	1	3	3	Beijing
11	-0.582602	0.0598717	-0.469427	3.03057	0	22	0.484	5	0	0	0	0	4	1	1	2875	7.96381	2000	7.6009	1	1	1	1	1	3	Beijing
11	-0.582602	0.0598717	-0.469427	3.03057	0	19	0.361	4	0	0	0	0	4	0	1	2000	7.6009	1000	6.90776	1	1	1	1	1	3	Beijing
11	-0.582602	0.0598717	-0.469427	3.03057	0	19	0.361	5	0	0	0	0	4	0	1	2000	7.6009	1000	6.90776	1	0	1	1	1	3	Beijing
11	-0.582602	0.0598717	-0.469427	3.03057	0	37	1.369	3	1	0	0	1	4	0	1	7000	8.85367	3000	8.00637	3	1	17	1	1	3	Beijing
11	-0.0832925	0.318897	-0.012445	3.48756	1	37	1.369	3	1	0	0	1	4	1	1	6000	8.69951	3000	8.00637	3	1	4	1	1	3	Beijing
11	-0.582602	0.0598717	-0.469427	3.03057	0	25	0.625	4	1	0	0	1	4	1	1	7000	8.85367	2000	7.6009	3	1	1	1	1	3	Beijing
11	-0.582602	0.0598717	-0.469427	3.03057	1	28	0.784	3	0	0	0	1	4	0	1	6500	8.77956	3000	8.00637	3	1	8	1	1	3	Beijing
11	-0.582602	0.0598717	-0.469427	3.03057	0	30	0.9	5	1	0	0	1	4	0	1	5000	8.51719	2000	7.6009	3	0	6	1	1	3	Beijing
11	-0.582602	0.0598717	-0.469427	3.03057	0	24	0.576	3	1	0	0	1	4	0	1	6000	8.69951	2000	7.6009	2	1	5	1	1	3	Beijing
11	-0.582602	0.0598717	-0.469427	3.03057	1	30	0.9	4	1	0	0	1	4	1	1	8000	8.9872	2000	7.6009	3	0	3	1	1	3	Beijing
11	-0.582602	0.0598717	-0.469427	3.03057	0	28	0.784	3	1	0	0	1	4	0	1	8000	8.9872	2000	7.6009	3	0	6	1	1	3	Beijing
11	-0.582602	0.0598717	-0.469427	3.03057	1	31	0.961	3	1	0	0	1	4	0	1	3500	8.16052	1500	7.31322	2	0	10	1	1	3	Beijing
11	-0.582602	0.0598717	-0.469427	3.03057	1	50	2.5	2	1	0	0	1	4	0	1	3000	8.00637	1000	6.90776	2	1	8	1	1	3	Beijing
11	-0.582602	0.0598717	-0.469427	3.03057	0	40	1.6	3	1	0	0	1	4	0	1	5000	8.51719	2000	7.6009	2	0	4	1	1	3	Beijing
11	-0.582602	0.0598717	-0.469427	3.03057	0	30	0.9	6	1	0	0	1	4	1	1	10000	9.21034	2000	7.6009	4	0	10	1	1	3	Beijing
11	-0.582602	0.0598717	-0.469427	3.03057	1	60	3.6	2	1	0	0	1	4	0	1	3000	8.00637	1800	7.49554	2	1	12	1	1	3	Beijing
11	-0.582602	0.0598717	-0.469427	3.03057	1	42	1.764	3	1	0	0	1	4	0	1	6000	8.69951	2000	7.6009	5	1	2	1	1	3	Beijing
11	-0.582602	0.0598717	-0.469427	3.03057	1	39	1.521	4	1	0	0	1	4	0	1	5000	8.51719	2500	7.82405	4	1	10	1	2	3	Beijing
11	-0.582602	0.0598717	-0.469427	3.03057	1	25	0.625	3	1	0	0	1	4	0	1	3000	8.00637	1000	6.90776	3	1	1	1	3	3	Beijing
11	-0.582602	0.0598717	-0.469427	3.03057	1	43	1.849	2	1	0	0	1	4	0	1	6000	8.69951	4000	8.29405	2	1	6	1	1	3	Beijing
11	-0.582602	0.0598717	-0.469427	3.03057	0	25	0.625	3	1	0	0	1	4	0	1	5000	8.51719	1500	7.31322	2	0	1	1	1	3	Beijing
11	-0.582602	0.0598717	-0.469427	3.03057	1	46	2.116	2	1	0	0	1	4	0	1	5000	8.51719	1000	6.90776	2	0	3	1	1	3	Beijing
11	-1.02888	0.347244	-0.786468	2.71353	1	21	0.441	4	1	0	0	0	4	0	1	2000	7.6009	500	6.21461	1	1	1	1	1	3	Beijing
11	-0.582602	0.0598717	-0.469427	3.03057	0	20	0.4	5	1	0	0	0	4	0	1	4000	8.29405	1000	6.90776	1	1	2	1	1	3	Beijing
11	-0.582602	0.0598717	-0.469427	3.03057	1	37	1.369	4	1	0	0	1	4	1	1	7000	8.85367	4500	8.41183	3	1	4	1	1	3	Beijing
11	-0.582602	0.0598717	-0.469427	3.03057	1	21	0.441	4	1	0	0	0	4	0	1	4500	8.41183	1500	7.31322	1	1	1	1	1	3	Beijing
11	-0.582602	0.0598717	-0.469427	3.03057	1	54	2.916	3	1	0	0	1	4	0	0	5000	8.51719	1000	6.90776	2	1	2	1	3	3	Beijing
11	-0.582602	0.0598717	-0.469427	3.03057	0	42	1.764	3	1	0	0	1	4	0	0	10000	9.21034	3000	8.00637	4	1	7	1	2	3	Beijing
11	-0.582602	0.0598717	-0.469427	3.03057	1	50	2.5	3	1	0	0	1	4	0	0	10000	9.21034	4000	8.29405	3	1	7	1	2	3	Beijing
11	-0.582602	0.0598717	-0.469427	3.03057	0	41	1.681	3	1	0	0	1	4	0	1	10000	9.21034	4000	8.29405	4	1	5	1	1	3	Beijing
11	-0.582602	0.0598717	-0.469427	3.03057	1	44	1.936	4	1	0	0	1	4	1	1	4100	8.31874	2200	7.69621	4	0	3	1	1	3	Beijing
11	-0.582602	0.0598717	-0.469427	3.03057	1	33	1.089	4	1	0	0	1	4	1	1	10000	9.21034	4000	8.29405	2	1	10	1	1	3	Beijing
11	-0.582602	0.0598717	-0.469427	3.03057	0	54	2.916	4	1	0	1	1	3	0	1	4500	8.41183	2000	7.6009	2	1	1	1	1	3	Beijing
11	-0.582602	0.0598717	-0.469427	3.03057	1	30	0.9	4	1	0	0	1	4	1	1	8000	8.9872	3000	8.00637	4	1	5	1	2	3	Beijing
11	-1.45671	-0.502784	-1.28867	2.21133	1	50	2.5	3	1	0	0	1	4	1	1	8000	8.9872	1000	6.90776	2	1	7	1	5	3	Beijing
11	-0.582602	0.0598717	-0.469427	3.03057	0	23	0.529	3	1	0	0	0	4	0	1	10000	9.21034	2000	7.6009	3	1	2	1	1	3	Beijing
11	-0.582602	0.0598717	-0.469427	3.03057	0	23	0.529	3	1	0	0	0	4	0	1	3500	8.16052	1000	6.90776	1	1	0	1	3	3	Beijing
11	-0.582602	0.0598717	-0.469427	3.03057	1	43	1.849	3	1	0	0	1	4	0	0	10000	9.21034	3000	8.00637	4	1	1	1	1	3	Beijing
11	0.833237	-0.282194	0.636749	4.13675	0	49	2.401	3	1	0	0	1	3	1	1	8000	8.9872	2500	7.82405	4	1	7	1	1	3	Beijing
11	-1.40368	0.0436136	-1.14873	2.35127	1	35	1.225	3	1	0	0	1	4	0	1	3000	8.00637	2000	7.6009	4	1	10	1	2	3	Beijing
11	1.20803	0.0214363	0.99901	4.49901	0	44	1.936	4	1	0	0	1	4	0	1	2200	7.69621	1650	7.40853	3	0	14	1	1	3	Beijing
11	0.458439	-0.585824	0.274487	3.77449	1	44	1.936	3	1	0	0	1	4	0	1	4000	8.29405	2500	7.82405	3	1	10	1	1	3	Beijing
11	0.833237	-0.282194	0.636749	4.13675	0	30	0.9	4	1	0	0	1	4	0	1	5000	8.51719	3000	8.00637	4	0	5	1	2	3	Beijing
11	0.833237	-0.282194	0.636749	4.13675	0	48	2.304	3	1	0	0	1	3	0	1	5000	8.51719	3000	8.00637	2	1	10	1	2	3	Beijing
11	-0.136325	-0.2275	-0.152386	3.34761	1	52	2.704	3	1	0	0	1	4	0	1	3000	8.00637	2000	7.6009	2	1	30	1	1	3	Beijing
11	1.20803	0.0214363	0.99901	4.49901	0	56	3.136	3	1	0	0	1	4	0	1	5000	8.51719	3000	8.00637	2	1	9	1	1	3	Beijing
11	0.833237	-0.282194	0.636749	4.13675	1	49	2.401	2	1	0	0	1	4	0	1	5000	8.51719	2000	7.6009	3	1	29	1	1	3	Beijing
11	1.20803	0.0214363	0.99901	4.49901	0	49	2.401	4	1	0	0	1	3	0	1	3000	8.00637	1000	6.90776	2	0	8	1	1	3	Beijing
11	-0.582602	0.0598717	-0.469427	3.03057	0	39	1.521	4	1	0	0	1	4	1	1	8000	8.9872	3000	8.00637	3	1	11	1	2	3	Beijing
11	1.20803	0.0214363	0.99901	4.49901	0	51	2.601	2	1	0	0	1	2	0	1	4000	8.29405	2000	7.6009	2	1	4	1	3	3	Beijing
11	0.833237	-0.282194	0.636749	4.13675	1	38	1.444	3	1	0	1	1	4	0	1	3800	8.24276	2000	7.6009	4	0	13	1	1	3	Beijing
11	1.20803	0.0214363	0.99901	4.49901	0	42	1.764	3	1	0	0	1	4	0	1	12000	9.39266	4500	8.41183	4	1	8	1	3	3	Beijing
11	1.20803	0.0214363	0.99901	4.49901	1	55	3.025	2	1	0	1	1	4	0	1	5000	8.51719	1000	6.90776	2	1	7	1	2	3	Beijing
11	0.38696	0.00517818	0.319708	3.81971	1	23	0.529	4	1	0	0	0	4	0	0	10000	9.21034	4000	8.29405	3	1	4	1	1	3	Beijing
11	1.20803	0.0214363	0.99901	4.49901	1	48	2.304	2	1	0	0	1	4	0	1	7000	8.85367	2500	7.82405	4	1	15	1	2	3	Beijing
11	1.20803	0.0214363	0.99901	4.49901	0	27	0.729	2	1	0	0	1	4	0	1	7000	8.85367	3000	8.00637	3	1	0	1	2	3	Beijing
11	-0.582602	0.0598717	-0.469427	3.03057	1	35	1.225	5	1	0	0	1	4	1	1	15000	9.61581	8000	8.9872	2	0	1	1	3	3	Beijing
11	1.20803	0.0214363	0.99901	4.49901	1	41	1.681	4	1	0	0	1	4	0	1	30000	10.309	13000	9.4727	4	0	1	1	2	3	Beijing
11	0.291505	0.622527	0.349816	3.84982	1	29	0.841	3	1	0	0	1	4	0	1	20000	9.90349	13000	9.4727	3	0	4	1	3	3	Beijing
11	1.20803	0.0214363	0.99901	4.49901	1	29	0.841	6	1	0	0	1	4	1	1	10000	9.21034	7000	8.85367	3	0	1	1	4	3	Beijing
11	-0.582602	0.0598717	-0.469427	3.03057	1	30	0.9	5	1	0	1	1	4	1	1	14000	9.54681	6000	8.69951	2	0	2	1	1	3	Beijing
11	-0.112349	-0.253847	-0.137274	3.36273	0	28	0.784	6	1	0	0	1	4	1	1	15000	9.61581	5000	8.51719	2	0	4	1	1	3	Beijing
11	-0.0832925	0.318897	-0.012445	3.48756	1	34	1.156	5	1	0	0	1	4	1	1	13000	9.4727	6000	8.69951	3	0	5	1	3	3	Beijing
11	-0.582602	0.0598717	-0.469427	3.03057	0	29	0.841	4	1	0	0	1	4	1	1	8000	8.9872	2000	7.6009	2	0	3	1	1	3	Beijing
11	-0.112349	-0.253847	-0.137274	3.36273	0	26	0.676	6	1	0	0	1	4	1	1	10000	9.21034	8000	8.9872	3	0	5	1	1	3	Beijing
11	-0.582602	0.0598717	-0.469427	3.03057	1	41	1.681	4	1	0	0	1	4	1	1	10000	9.21034	4500	8.41183	2	0	13	1	1	3	Beijing
11	-0.582602	0.0598717	-0.469427	3.03057	0	25	0.625	6	1	0	0	0	4	1	1	10000	9.21034	6000	8.69951	2	0	3	1	1	3	Beijing
11	-0.582602	0.0598717	-0.469427	3.03057	1	26	0.676	4	1	0	0	1	4	1	1	15000	9.61581	10000	9.21034	3	0	8	1	1	3	Beijing
11	-0.582602	0.0598717	-0.469427	3.03057	1	30	0.9	4	1	0	0	1	4	1	1	13000	9.4727	6000	8.69951	3	1	3	1	2	3	Beijing
11	-0.582602	0.0598717	-0.469427	3.03057	1	34	1.156	3	1	0	0	1	3	0	1	8000	8.9872	5000	8.51719	3	0	17	1	1	3	Beijing
11	-0.582602	0.0598717	-0.469427	3.03057	0	25	0.625	5	1	0	0	0	4	1	1	6000	8.69951	3000	8.00637	1	0	5	1	1	3	Beijing
11	-0.112349	-0.253847	-0.137274	3.36273	0	45	2.025	3	1	0	0	1	4	0	1	6000	8.69951	1500	7.31322	4	0	17	1	1	3	Beijing
11	-0.582602	0.0598717	-0.469427	3.03057	1	33	1.089	3	1	0	0	0	4	1	1	6000	8.69951	2000	7.6009	1	0	7	1	1	3	Beijing
11	-0.582602	0.0598717	-0.469427	3.03057	1	38	1.444	3	1	0	0	1	3	0	1	4000	8.29405	4000	8.29405	3	1	2	1	10	3	Beijing
11	-0.582602	0.0598717	-0.469427	3.03057	0	49	2.401	2	1	0	0	1	4	0	0	5000	8.51719	9000	9.10498	3	1	4	1	3	3	Beijing
11	0.38696	0.00517818	0.319708	3.81971	0	29	0.841	6	1	0	0	0	4	1	1	5000	8.51719	3000	8.00637	1	0	4	1	3	3	Beijing
11	-0.582602	0.0598717	-0.469427	3.03057	0	46	2.116	2	1	0	0	1	3	0	0	4000	8.29405	8000	8.9872	3	1	0	1	15	3	Beijing
11	-0.582602	0.0598717	-0.469427	3.03057	0	42	1.764	3	1	0	0	1	4	0	0	6000	8.69951	1000	6.90776	3	1	1	1	3	3	Beijing
11	-0.112349	-0.253847	-0.137274	3.36273	0	33	1.089	3	1	0	0	1	4	1	1	9000	9.10498	8000	8.9872	3	1	1	1	3	3	Beijing
11	0.333927	-0.541219	0.179767	3.67977	0	36	1.296	4	1	0	0	1	4	0	0	6000	8.69951	5000	8.51719	3	1	0	1	2	3	Beijing
11	-0.582602	0.0598717	-0.469427	3.03057	1	37	1.369	3	1	0	0	0	4	0	0	6000	8.69951	3000	8.00637	1	0	0	1	3	3	Beijing
11	-0.582602	0.0598717	-0.469427	3.03057	1	49	2.401	3	1	0	0	1	3	0	0	6000	8.69951	2000	7.6009	2	1	1	1	3	3	Beijing
11	0.38696	0.00517818	0.319708	3.81971	1	48	2.304	4	1	0	1	1	4	0	0	10000	9.21034	4000	8.29405	4	1	7	1	1	3	Beijing
11	-0.582602	0.0598717	-0.469427	3.03057	0	21	0.441	3	1	0	0	0	4	1	1	4000	8.29405	2000	7.6009	1	1	1	1	1	3	Beijing
11	-1.02888	0.347244	-0.786468	2.71353	1	42	1.764	3	1	0	0	1	4	0	0	10000	9.21034	3500	8.16052	4	0	23	1	2	3	Beijing
11	-0.582602	0.0598717	-0.469427	3.03057	1	37	1.369	4	1	0	0	1	4	0	0	10000	9.21034	3500	8.16052	3	0	17	1	2	3	Beijing
11	1.20803	0.0214363	0.99901	4.49901	1	29	0.841	6	1	0	0	1	4	1	1	10000	9.21034	5000	8.51719	2	1	6	1	2	3	Beijing
11	0.833237	-0.282194	0.636749	4.13675	0	38	1.444	3	1	0	0	1	4	0	0	11000	9.30565	5500	8.6125	5	0	2	1	1	3	Beijing
11	0.833237	-0.282194	0.636749	4.13675	1	35	1.225	4	1	0	0	1	4	1	1	10000	9.21034	4000	8.29405	2	0	1	1	1	3	Beijing
11	0.38696	0.00517818	0.319708	3.81971	1	30	0.9	6	1	0	0	1	4	0	1	8000	8.9872	4000	8.29405	2	0	1	1	2	3	Beijing
11	-0.582602	0.0598717	-0.469427	3.03057	1	50	2.5	3	1	0	0	1	4	0	1	8000	8.9872	4000	8.29405	3	0	1	1	2	3	Beijing
11	1.20803	0.0214363	0.99901	4.49901	1	28	0.784	5	1	0	0	1	4	1	1	8000	8.9872	4000	8.29405	2	0	2	1	2	3	Beijing
11	0.833237	-0.282194	0.636749	4.13675	0	29	0.841	5	1	0	0	0	4	0	1	4500	8.41183	3000	8.00637	1	0	1	1	2	3	Beijing
11	0.833237	-0.282194	0.636749	4.13675	0	32	1.024	4	1	0	0	1	4	0	1	7000	8.85367	3500	8.16052	2	0	1	1	1	3	Beijing
11	0.833237	-0.282194	0.636749	4.13675	1	25	0.625	5	1	0	0	0	4	1	1	8000	8.9872	2500	7.82405	1	0	0	1	1	3	Beijing
11	0.333927	-0.541219	0.179767	3.67977	1	38	1.444	4	1	0	0	1	4	1	1	9500	9.15905	5000	8.51719	3	0	2	1	2	3	Beijing
11	0.333927	-0.541219	0.179767	3.67977	0	35	1.225	3	1	0	0	1	4	0	1	8000	8.9872	4000	8.29405	2	0	1	1	1	3	Beijing
11	1.20803	0.0214363	0.99901	4.49901	0	28	0.784	4	1	0	0	1	4	0	1	8000	8.9872	5000	8.51719	2	0	7	1	1	3	Beijing
11	0.833237	-0.282194	0.636749	4.13675	1	45	2.025	3	1	0	0	1	4	0	1	13000	9.4727	7000	8.85367	5	0	1	1	1	3	Beijing
11	1.20803	0.0214363	0.99901	4.49901	0	50	2.5	2	1	0	0	1	4	0	1	11000	9.30565	5500	8.6125	3	0	1	1	1	3	Beijing
11	-0.582602	0.0598717	-0.469427	3.03057	1	23	0.529	3	1	0	0	0	4	0	1	8000	8.9872	1500	7.31322	2	0	2	1	1	3	Beijing
11	0.833237	-0.282194	0.636749	4.13675	1	33	1.089	4	1	0	0	1	4	0	1	8000	8.9872	4000	8.29405	3	0	2	1	1	3	Beijing
11	0.761758	0.308808	0.681969	4.18197	0	46	2.116	3	1	0	0	1	4	0	1	10000	9.21034	4000	8.29405	2	0	1	1	1	3	Beijing
11	1.20803	0.0214363	0.99901	4.49901	1	24	0.576	4	1	0	0	0	4	0	1	4000	8.29405	2000	7.6009	1	0	1	1	3	3	Beijing
11	-0.582602	0.0598717	-0.469427	3.03057	0	50	2.5	2	1	0	0	1	4	0	1	9000	9.10498	3000	8.00637	3	0	2	1	1	3	Beijing
11	-0.202724	0.962593	0.00255196	3.50255	1	26	0.676	3	1	0	0	1	4	0	1	5000	8.51719	3000	8.00637	4	0	11	1	1	3	Beijing
11	-0.112349	-0.253847	-0.137274	3.36273	0	40	1.6	3	1	0	0	1	4	0	1	5000	8.51719	2000	7.6009	4	0	7	1	2	3	Beijing
11	0.458439	-0.585824	0.274487	3.77449	1	45	2.025	2	1	0	0	1	3	0	1	7000	8.85367	3000	8.00637	4	1	7	1	1	3	Beijing
11	-0.582602	0.0598717	-0.469427	3.03057	0	29	0.841	3	1	0	0	1	4	0	1	8500	9.04782	4000	8.29405	3	0	3	1	1	3	Beijing
11	0.708725	-0.237589	0.542028	4.04203	0	44	1.936	3	1	0	0	1	2	0	0	7000	8.85367	3000	8.00637	4	0	11	1	1	3	Beijing
11	-2.37324	0.0983071	-1.93786	1.56214	0	45	2.025	3	1	0	0	1	4	0	1	4000	8.29405	1000	6.90776	4	0	1	1	1	3	Beijing
11	-0.0832925	0.318897	-0.012445	3.48756	0	34	1.156	4	1	0	0	1	4	0	1	8000	8.9872	3500	8.16052	3	0	5	1	2	3	Beijing
11	1.20803	0.0214363	0.99901	4.49901	1	41	1.681	4	0	0	1	1	4	1	1	4000	8.29405	4000	8.29405	4	0	21	1	2	3	Beijing
11	-0.582602	0.0598717	-0.469427	3.03057	1	51	2.601	4	1	0	0	1	4	0	1	10000	9.21034	2000	7.6009	3	1	16	1	1	3	Beijing
11	-0.582602	0.0598717	-0.469427	3.03057	1	48	2.304	2	1	0	0	1	4	0	1	10000	9.21034	4000	8.29405	3	1	6	1	5	3	Beijing
11	-1.05285	0.373591	-0.80158	2.69842	1	37	1.369	3	1	0	0	1	4	0	1	7000	8.85367	5000	8.51719	5	0	11	1	3	3	Beijing
11	0.333927	-0.541219	0.179767	3.67977	1	42	1.764	2	1	0	0	1	4	0	1	6500	8.77956	4000	8.29405	3	1	8	1	1	3	Beijing
11	-0.582602	0.0598717	-0.469427	3.03057	0	30	0.9	4	1	0	0	1	4	1	1	10000	9.21034	4000	8.29405	3	0	4	1	1	3	Beijing
11	-0.582602	0.0598717	-0.469427	3.03057	1	48	2.304	2	1	0	0	1	4	0	1	6000	8.69951	1500	7.31322	2	0	7	1	1	3	Beijing
11	-1.08191	-0.199154	-0.926409	2.57359	1	30	0.9	3	1	0	0	1	4	0	1	10000	9.21034	2000	7.6009	3	0	6	1	1	3	Beijing
11	-0.582602	0.0598717	-0.469427	3.03057	1	37	1.369	3	1	0	0	1	4	1	1	7000	8.85367	2500	7.82405	4	1	3	1	1	3	Beijing
11	-0.582602	0.0598717	-0.469427	3.03057	1	29	0.841	4	1	0	0	0	4	1	1	8000	8.9872	2500	7.82405	1	0	4	1	1	3	Beijing
11	-0.582602	0.0598717	-0.469427	3.03057	0	37	1.369	4	1	0	0	1	3	1	1	8000	8.9872	3000	8.00637	4	0	7	1	1	3	Beijing
11	-0.582602	0.0598717	-0.469427	3.03057	1	33	1.089	4	1	0	0	1	4	0	1	9000	9.10498	2000	7.6009	2	0	6	1	1	3	Beijing
11	-0.582602	0.0598717	-0.469427	3.03057	0	28	0.784	4	1	0	0	1	4	1	1	8000	8.9872	3000	8.00637	4	0	5	1	1	3	Beijing
11	-0.582602	0.0598717	-0.469427	3.03057	1	28	0.784	4	1	0	0	1	4	0	1	8500	9.04782	3500	8.16052	2	0	3	1	1	3	Beijing
11	-0.582602	0.0598717	-0.469427	3.03057	0	30	0.9	4	1	0	0	1	3	1	1	9000	9.10498	3000	8.00637	2	0	1	1	1	3	Beijing
11	-0.582602	0.0598717	-0.469427	3.03057	1	27	0.729	4	1	0	0	0	4	0	1	6000	8.69951	1500	7.31322	1	0	4	1	1	3	Beijing
11	-0.582602	0.0598717	-0.469427	3.03057	1	32	1.024	4	1	0	0	1	3	0	1	5000	8.51719	1500	7.31322	2	0	4	1	1	3	Beijing
11	-0.582602	0.0598717	-0.469427	3.03057	0	26	0.676	4	1	0	0	1	4	1	1	9000	9.10498	2500	7.82405	3	0	3	1	1	3	Beijing
11	-0.582602	0.0598717	-0.469427	3.03057	0	25	0.625	4	1	0	0	1	4	1	1	8000	8.9872	3500	8.16052	3	0	3	1	1	3	Beijing
11	-0.582602	0.0598717	-0.469427	3.03057	1	31	0.961	4	1	0	0	1	4	1	1	9000	9.10498	3000	8.00637	3	0	5	1	1	3	Beijing
11	-0.582602	0.0598717	-0.469427	3.03057	0	30	0.9	3	1	0	0	1	4	0	0	7000	8.85367	4000	8.29405	3	0	5	1	1	3	Beijing
11	-0.582602	0.0598717	-0.469427	3.03057	0	25	0.625	4	1	0	0	1	4	1	1	7500	8.92266	3000	8.00637	2	0	2	1	1	3	Beijing
11	-0.136325	-0.2275	-0.152386	3.34761	1	49	2.401	3	1	0	0	1	3	0	0	4500	8.41183	2600	7.86327	2	0	11	1	1	3	Beijing
11	-0.957399	-0.243758	-0.831688	2.66831	1	28	0.784	4	1	0	0	1	4	0	1	8000	8.9872	3000	8.00637	2	0	6	1	1	3	Beijing
11	-0.635634	-0.486526	-0.609368	2.89063	1	54	2.916	3	1	0	0	1	4	0	1	6500	8.77956	2000	7.6009	2	1	4	1	1	3	Beijing
11	-0.582602	0.0598717	-0.469427	3.03057	1	31	0.961	3	1	0	0	0	4	0	0	5400	8.59415	2800	7.93737	1	0	5	1	1	3	Beijing
11	-0.582602	0.0598717	-0.469427	3.03057	1	24	0.576	4	1	0	0	0	4	0	1	3000	8.00637	700	6.55108	1	0	2	1	1	3	Beijing
11	-0.957399	-0.243758	-0.831688	2.66831	0	33	1.089	3	1	0	0	1	4	0	1	8000	8.9872	4000	8.29405	4	0	8	1	1	3	Beijing
11	-0.582602	0.0598717	-0.469427	3.03057	0	26	0.676	4	1	0	0	1	4	0	0	8000	8.9872	3000	8.00637	2	0	1	1	1	3	Beijing
11	-0.957399	-0.243758	-0.831688	2.66831	0	24	0.576	4	1	0	0	0	4	0	1	5000	8.51719	3000	8.00637	1	0	1	1	1	3	Beijing
11	-0.582602	0.0598717	-0.469427	3.03057	1	39	1.521	3	1	0	0	1	4	1	1	8000	8.9872	4500	8.41183	3	0	11	1	1	3	Beijing
11	-0.582602	0.0598717	-0.469427	3.03057	0	42	1.764	3	1	0	0	1	3	0	0	8000	8.9872	3000	8.00637	3	1	10	1	1	3	Beijing
11	-0.582602	0.0598717	-0.469427	3.03057	0	29	0.841	4	1	0	0	1	4	0	1	8000	8.9872	2000	7.6009	2	0	8	1	1	3	Beijing
11	-0.582602	0.0598717	-0.469427	3.03057	1	33	1.089	4	1	0	0	1	4	1	1	8500	9.04782	4000	8.29405	4	0	9	1	1	3	Beijing
11	-0.582602	0.0598717	-0.469427	3.03057	1	28	0.784	4	1	0	0	1	3	1	1	7800	8.96188	3000	8.00637	3	0	2	1	1	3	Beijing
11	-0.582602	0.0598717	-0.469427	3.03057	0	25	0.625	5	1	0	0	1	4	1	1	10000	9.21034	5000	8.51719	3	0	4	1	1	3	Beijing
11	-0.582602	0.0598717	-0.469427	3.03057	1	31	0.961	4	1	0	0	1	4	0	0	7500	8.92266	4000	8.29405	3	0	7	1	1	3	Beijing
11	-0.582602	0.0598717	-0.469427	3.03057	0	24	0.576	4	1	0	0	1	4	1	1	8500	9.04782	4000	8.29405	3	0	1	1	1	3	Beijing
11	-0.582602	0.0598717	-0.469427	3.03057	1	26	0.676	4	1	0	0	1	4	1	1	7000	8.85367	4000	8.29405	3	0	2	1	1	3	Beijing
11	-0.582602	0.0598717	-0.469427	3.03057	1	43	1.849	3	1	0	0	1	4	0	0	6000	8.69951	3000	8.00637	2	0	8	1	1	3	Beijing
11	0.833237	-0.282194	0.636749	4.13675	1	42	1.764	3	1	0	0	1	4	0	0	8000	8.9872	5000	8.51719	4	1	9	1	1	3	Beijing
11	1.20803	0.0214363	0.99901	4.49901	0	52	2.704	2	1	0	0	1	4	0	0	3500	8.16052	2000	7.6009	2	1	8	1	1	3	Beijing
11	1.20803	0.0214363	0.99901	4.49901	0	44	1.936	2	1	0	0	1	4	0	0	6000	8.69951	2500	7.82405	4	1	7	1	1	3	Beijing
11	1.20803	0.0214363	0.99901	4.49901	1	35	1.225	3	1	0	0	1	4	0	0	5000	8.51719	2500	7.82405	3	1	5	1	1	3	Beijing
11	1.20803	0.0214363	0.99901	4.49901	1	44	1.936	3	1	0	0	1	4	0	0	6000	8.69951	2000	7.6009	4	1	5	1	1	3	Beijing
11	1.20803	0.0214363	0.99901	4.49901	0	31	0.961	3	1	0	0	1	4	0	0	7000	8.85367	5000	8.51719	6	1	6	1	1	3	Beijing
11	1.20803	0.0214363	0.99901	4.49901	1	55	3.025	2	1	0	0	1	4	0	0	6000	8.69951	3000	8.00637	3	0	3	1	1	3	Beijing
11	1.20803	0.0214363	0.99901	4.49901	0	40	1.6	3	1	0	0	1	4	0	0	10000	9.21034	5000	8.51719	3	1	5	1	1	3	Beijing
11	-0.505593	0.579922	-0.314375	3.18563	1	23	0.529	4	1	0	0	1	4	0	0	4000	8.29405	3000	8.00637	3	0	1	1	1	3	Beijing
11	0.833237	-0.282194	0.636749	4.13675	0	53	2.809	3	1	0	0	1	4	0	0	6000	8.69951	5000	8.51719	3	0	2	1	1	3	Beijing
11	1.20803	0.0214363	0.99901	4.49901	0	33	1.089	3	1	0	0	1	4	0	0	6000	8.69951	3000	8.00637	4	1	5	1	1	3	Beijing
11	1.20803	0.0214363	0.99901	4.49901	1	51	2.601	3	1	0	0	1	4	0	0	10000	9.21034	2500	7.82405	3	1	10	1	1	3	Beijing
11	1.20803	0.0214363	0.99901	4.49901	0	47	2.209	2	1	0	0	1	4	0	0	3000	8.00637	1500	7.31322	3	1	4	1	1	3	Beijing
11	1.20803	0.0214363	0.99901	4.49901	1	38	1.444	3	1	0	0	1	4	0	0	5000	8.51719	2000	7.6009	4	1	10	1	1	3	Beijing
11	0.833237	-0.282194	0.636749	4.13675	1	40	1.6	3	1	0	0	1	4	0	0	10000	9.21034	8000	8.9872	3	1	5	1	1	3	Beijing
11	0.833237	-0.282194	0.636749	4.13675	0	38	1.444	3	1	0	0	1	4	0	0	8000	8.9872	6000	8.69951	4	1	2	1	1	3	Beijing
11	1.20803	0.0214363	0.99901	4.49901	1	32	1.024	4	1	0	0	1	4	0	0	10000	9.21034	5000	8.51719	4	1	7	1	1	3	Beijing
11	0.833237	-0.282194	0.636749	4.13675	0	45	2.025	3	1	0	0	1	4	0	1	8000	8.9872	2000	7.6009	5	1	6	1	1	3	Beijing
11	0.833237	-0.282194	0.636749	4.13675	1	26	0.676	4	1	0	0	1	4	0	0	10000	9.21034	5000	8.51719	3	1	5	1	1	3	Beijing
11	0.833237	-0.282194	0.636749	4.13675	0	24	0.576	3	1	0	0	1	4	0	0	10000	9.21034	3500	8.16052	4	1	2	1	1	3	Beijing
11	-0.582602	0.0598717	-0.469427	3.03057	0	37	1.369	3	1	0	0	0	4	0	0	2500	7.82405	1200	7.09008	1	0	11	1	1	3	Beijing
11	-0.582602	0.0598717	-0.469427	3.03057	1	62	3.844	3	1	0	0	1	4	0	1	3500	8.16052	1100	7.00307	2	0	2	1	1	3	Beijing
11	-0.582602	0.0598717	-0.469427	3.03057	1	33	1.089	3	1	0	0	1	4	0	0	4000	8.29405	1200	7.09008	2	0	10	1	1	3	Beijing
11	-0.582602	0.0598717	-0.469427	3.03057	1	34	1.156	4	1	0	1	0	4	0	0	5000	8.51719	1200	7.09008	1	0	2	1	1	3	Beijing
11	-0.582602	0.0598717	-0.469427	3.03057	0	40	1.6	3	1	0	0	1	4	1	1	4500	8.41183	1200	7.09008	2	0	5	1	1	3	Beijing
11	-0.582602	0.0598717	-0.469427	3.03057	0	60	3.6	2	1	0	0	1	4	0	1	4500	8.41183	1200	7.09008	2	0	4	1	1	3	Beijing
11	-0.582602	0.0598717	-0.469427	3.03057	1	31	0.961	3	1	0	0	0	4	1	1	4000	8.29405	1200	7.09008	1	0	10	1	1	3	Beijing
11	-0.582602	0.0598717	-0.469427	3.03057	1	29	0.841	2	1	0	0	0	4	1	1	7000	8.85367	2000	7.6009	2	0	2	1	1	3	Beijing
11	0.761758	0.308808	0.681969	4.18197	1	51	2.601	3	1	0	0	1	4	1	1	7000	8.85367	2000	7.6009	2	0	4	1	2	3	Beijing
11	-0.582602	0.0598717	-0.469427	3.03057	1	37	1.369	3	1	0	0	0	4	0	0	4000	8.29405	1100	7.00307	1	0	7	1	1	3	Beijing
11	-0.582602	0.0598717	-0.469427	3.03057	1	45	2.025	3	1	0	0	0	4	0	1	3000	8.00637	1100	7.00307	1	0	2	1	1	3	Beijing
11	-0.0832925	0.318897	-0.012445	3.48756	1	39	1.521	3	1	0	0	0	4	1	1	4000	8.29405	1100	7.00307	1	0	4	1	1	3	Beijing
11	-0.582602	0.0598717	-0.469427	3.03057	0	36	1.296	3	1	0	0	1	4	0	1	7000	8.85367	2000	7.6009	2	0	7	1	1	3	Beijing
11	-0.582602	0.0598717	-0.469427	3.03057	1	35	1.225	4	1	0	0	1	4	0	1	4000	8.29405	1000	6.90776	2	0	4	1	1	3	Beijing
11	-0.0832925	0.318897	-0.012445	3.48756	0	28	0.784	3	1	0	0	1	4	0	0	4500	8.41183	1200	7.09008	2	0	2	1	1	3	Beijing
11	-0.582602	0.0598717	-0.469427	3.03057	0	49	2.401	3	1	0	0	0	4	0	1	3000	8.00637	1200	7.09008	1	0	4	1	1	3	Beijing
11	0.761758	0.308808	0.681969	4.18197	1	40	1.6	4	1	0	0	1	4	1	1	10000	9.21034	3000	8.00637	3	1	13	1	1	3	Beijing
11	1.20803	0.0214363	0.99901	4.49901	1	50	2.5	4	1	0	0	1	4	0	1	8000	8.9872	5000	8.51719	4	1	21	1	2	3	Beijing
11	1.20803	0.0214363	0.99901	4.49901	0	26	0.676	5	1	0	0	0	4	1	1	4000	8.29405	2000	7.6009	1	0	4	1	1	3	Beijing
11	1.20803	0.0214363	0.99901	4.49901	0	35	1.225	6	1	0	0	1	4	1	1	30000	10.309	10000	9.21034	5	0	11	1	1	3	Beijing
11	-0.582602	0.0598717	-0.469427	3.03057	1	30	0.9	4	1	0	0	1	4	0	1	30000	10.309	13000	9.4727	2	0	0	1	2	3	Beijing
11	-0.582602	0.0598717	-0.469427	3.03057	0	28	0.784	5	1	0	0	1	4	1	1	9000	9.10498	6000	8.69951	2	0	1	1	1	3	Beijing
11	-0.582602	0.0598717	-0.469427	3.03057	1	29	0.841	6	1	0	0	1	4	1	1	18000	9.79813	8000	8.9872	2	0	1	1	3	3	Beijing
11	-0.582602	0.0598717	-0.469427	3.03057	1	34	1.156	6	1	0	0	1	4	1	1	18000	9.79813	10000	9.21034	3	0	2	1	2	3	Beijing
11	-0.582602	0.0598717	-0.469427	3.03057	0	34	1.156	6	1	0	0	1	4	1	1	10000	9.21034	5000	8.51719	5	0	7	1	2	3	Beijing
11	-0.582602	0.0598717	-0.469427	3.03057	0	31	0.961	3	1	0	0	1	4	0	1	11000	9.30565	6000	8.69951	3	0	8	1	1	3	Beijing
11	-0.582602	0.0598717	-0.469427	3.03057	0	37	1.369	5	1	0	0	1	4	1	1	10000	9.21034	4000	8.29405	3	0	8	1	1	3	Beijing
11	-0.582602	0.0598717	-0.469427	3.03057	1	28	0.784	6	1	0	0	1	4	1	1	10000	9.21034	4000	8.29405	3	0	7	1	1	3	Beijing
11	-0.582602	0.0598717	-0.469427	3.03057	0	28	0.784	6	1	0	0	1	4	1	1	10000	9.21034	8000	8.9872	3	0	7	1	1	3	Beijing
11	0.833237	-0.282194	0.636749	4.13675	1	38	1.444	4	1	0	1	1	4	1	1	6000	8.69951	5000	8.51719	3	0	7	1	1	3	Beijing
11	0.458439	-0.585824	0.274487	3.77449	1	24	0.576	4	1	0	0	1	4	0	1	12000	9.39266	2000	7.6009	2	0	4	1	1	3	Beijing
11	-1.3322	-0.547388	-1.19395	2.30605	1	26	0.676	3	1	0	0	0	4	0	1	6800	8.82468	1500	7.31322	1	0	5	1	1	3	Beijing
11	0.458439	-0.585824	0.274487	3.77449	0	22	0.484	3	1	0	0	0	4	0	1	5500	8.6125	2200	7.69621	1	0	3	1	1	3	Beijing
11	-1.3322	-0.547388	-1.19395	2.30605	1	21	0.441	3	1	0	0	0	4	0	1	6000	8.69951	2000	7.6009	1	0	2	1	1	3	Beijing
11	0.833237	-0.282194	0.636749	4.13675	1	28	0.784	5	1	0	0	1	4	0	1	10000	9.21034	1500	7.31322	2	0	5	1	1	3	Beijing
11	-3.24734	-0.464348	-2.75711	0.742892	0	27	0.729	4	1	0	0	1	4	0	1	12000	9.39266	3000	8.00637	2	0	7	1	1	3	Beijing
11	-0.957399	-0.243758	-0.831688	2.66831	1	22	0.484	3	1	0	0	1	4	0	1	10000	9.21034	2000	7.6009	2	0	2	1	1	3	Beijing
11	-0.0408703	-0.844849	-0.182495	3.31751	0	23	0.529	4	1	0	0	1	4	0	1	11000	9.30565	2500	7.82405	2	0	6	1	1	3	Beijing
11	-0.957399	-0.243758	-0.831688	2.66831	0	28	0.784	4	1	0	0	1	4	0	1	9800	9.19014	2500	7.82405	2	0	6	1	1	3	Beijing
11	-0.957399	-0.243758	-0.831688	2.66831	1	35	1.225	3	1	0	0	1	4	0	1	9000	9.10498	3000	8.00637	2	0	7	1	1	3	Beijing
11	-0.957399	-0.243758	-0.831688	2.66831	1	43	1.849	2	1	0	0	1	4	0	1	10000	9.21034	3000	8.00637	3	0	13	1	1	3	Beijing
11	-1.3322	-0.547388	-1.19395	2.30605	0	50	2.5	3	1	0	0	1	4	0	1	15000	9.61581	4000	8.29405	4	0	7	1	1	3	Beijing
11	-1.3322	-0.547388	-1.19395	2.30605	1	46	2.116	3	1	0	0	1	4	0	1	12000	9.39266	2000	7.6009	3	0	7	1	1	3	Beijing
11	0.458439	-0.585824	0.274487	3.77449	0	24	0.576	5	1	0	0	1	4	0	1	12000	9.39266	1800	7.49554	2	0	2	1	1	3	Beijing
11	0.458439	-0.585824	0.274487	3.77449	0	22	0.484	5	1	0	0	1	4	0	1	10000	9.21034	2000	7.6009	2	0	3	1	1	3	Beijing
11	-0.582602	0.0598717	-0.469427	3.03057	1	32	1.024	3	1	0	0	1	4	0	1	9000	9.10498	2000	7.6009	3	0	7	1	1	3	Beijing
11	-1.45671	-0.502784	-1.28867	2.21133	1	30	0.9	4	1	0	0	1	4	0	1	9500	9.15905	3000	8.00637	3	0	8	1	2	3	Beijing
11	1.20803	0.0214363	0.99901	4.49901	0	22	0.484	5	1	0	0	0	4	0	1	3000	8.00637	3000	8.00637	1	1	1	1	2	3	Beijing
11	1.20803	0.0214363	0.99901	4.49901	1	27	0.729	5	1	0	0	1	4	0	1	15000	9.61581	4000	8.29405	3	1	5	1	1	3	Beijing
11	1.20803	0.0214363	0.99901	4.49901	1	32	1.024	3	1	0	0	1	3	0	1	10000	9.21034	6000	8.69951	4	1	17	1	1	3	Beijing
11	0.708725	-0.237589	0.542028	4.04203	1	29	0.841	3	1	0	0	1	4	0	1	20000	9.90349	7000	8.85367	3	1	15	1	1	3	Beijing
11	-1.45671	-0.502784	-1.28867	2.21133	0	19	0.361	3	1	0	0	1	4	0	1	10000	9.21034	7000	8.85367	2	0	4	1	2	3	Beijing
11	0.708725	-0.237589	0.542028	4.04203	1	30	0.9	3	1	0	0	1	4	0	1	10000	9.21034	7500	8.92266	3	1	14	1	1	3	Beijing
11	-0.207804	0.363502	-0.107166	3.39283	1	45	2.025	3	1	0	0	1	3	0	1	7500	8.92266	5500	8.6125	4	1	16	1	1	3	Beijing
11	0.833237	-0.282194	0.636749	4.13675	0	45	2.025	4	1	0	0	1	4	0	1	13000	9.4727	6500	8.77956	4	1	12	1	1	3	Beijing
11	-0.582602	0.0598717	-0.469427	3.03057	0	40	1.6	3	1	0	0	1	4	0	1	9000	9.10498	8000	8.9872	4	0	3	1	1	3	Beijing
11	1.20803	0.0214363	0.99901	4.49901	0	28	0.784	4	1	0	0	1	4	0	1	10000	9.21034	6500	8.77956	2	1	4	1	3	3	Beijing
11	1.20803	0.0214363	0.99901	4.49901	1	20	0.4	3	1	0	0	0	4	0	1	3000	8.00637	1500	7.31322	1	1	6	1	1	3	Beijing
11	-1.05285	0.373591	-0.80158	2.69842	0	27	0.729	3	1	0	0	1	4	0	1	8000	8.9872	3500	8.16052	3	0	1	1	3	3	Beijing
11	1.20803	0.0214363	0.99901	4.49901	0	46	2.116	2	1	0	0	1	4	0	1	8000	8.9872	3000	8.00637	4	1	3	1	3	3	Beijing
11	0.833237	-0.282194	0.636749	4.13675	1	34	1.156	5	1	0	0	1	4	1	1	7000	8.85367	3000	8.00637	2	0	1	1	3	3	Beijing
11	1.20803	0.0214363	0.99901	4.49901	1	36	1.296	4	1	0	0	1	4	0	1	7000	8.85367	2000	7.6009	3	1	4	1	3	3	Beijing
11	1.20803	0.0214363	0.99901	4.49901	1	28	0.784	3	1	0	0	0	4	0	1	3000	8.00637	1500	7.31322	1	0	1	1	3	3	Beijing
11	0.833237	-0.282194	0.636749	4.13675	1	32	1.024	3	1	0	0	0	4	0	1	4000	8.29405	1500	7.31322	1	0	1	1	2	3	Beijing
11	1.20803	0.0214363	0.99901	4.49901	1	27	0.729	4	1	0	0	0	4	0	1	4000	8.29405	2000	7.6009	1	0	2	1	3	3	Beijing
11	1.20803	0.0214363	0.99901	4.49901	0	40	1.6	3	1	0	0	1	4	1	1	5000	8.51719	3000	8.00637	3	0	15	1	2	3	Beijing
11	0.833237	-0.282194	0.636749	4.13675	1	30	0.9	4	1	0	0	0	4	1	1	8000	8.9872	3500	8.16052	1	1	2	1	3	3	Beijing
11	1.20803	0.0214363	0.99901	4.49901	1	24	0.576	4	1	0	0	0	4	1	1	4000	8.29405	3500	8.16052	1	1	2	1	3	3	Beijing
11	1.20803	0.0214363	0.99901	4.49901	1	31	0.961	3	1	0	0	1	4	1	1	6000	8.69951	2000	7.6009	3	0	2	1	2	3	Beijing
11	1.20803	0.0214363	0.99901	4.49901	1	41	1.681	3	1	0	0	1	4	0	1	8000	8.9872	3500	8.16052	4	1	0	1	3	3	Beijing
11	0.761758	0.308808	0.681969	4.18197	1	51	2.601	3	1	0	0	1	3	0	1	7000	8.85367	3000	8.00637	3	1	0	1	2	3	Beijing
11	0.262449	0.0497829	0.224987	3.72499	0	35	1.225	3	1	0	0	1	4	0	1	7000	8.85367	4000	8.29405	3	0	5	1	2	3	Beijing
11	1.20803	0.0214363	0.99901	4.49901	1	35	1.225	3	1	0	0	1	4	0	0	8000	8.9872	5000	8.51719	4	1	17	1	1	3	Beijing
11	0.833237	-0.282194	0.636749	4.13675	1	41	1.681	3	1	0	0	1	4	0	0	7000	8.85367	2000	7.6009	4	1	0	1	3	3	Beijing
11	0.833237	-0.282194	0.636749	4.13675	1	37	1.369	4	1	0	0	1	4	0	1	10000	9.21034	5000	8.51719	3	1	0	1	3	3	Beijing
11	1.20803	0.0214363	0.99901	4.49901	0	35	1.225	3	1	0	0	1	4	1	1	6000	8.69951	3500	8.16052	3	0	0	1	3	3	Beijing
11	1.20803	0.0214363	0.99901	4.49901	0	42	1.764	2	1	0	0	1	4	0	1	7000	8.85367	1500	7.31322	4	1	1	1	4	3	Beijing
11	1.20803	0.0214363	0.99901	4.49901	1	28	0.784	4	1	0	0	0	4	1	1	5000	8.51719	2000	7.6009	1	1	1	1	3	3	Beijing
11	-0.112349	-0.253847	-0.137274	3.36273	0	21	0.441	3	1	0	0	0	4	0	1	4100	8.31874	2100	7.64969	1	1	1	1	1	3	Beijing
11	1.20803	0.0214363	0.99901	4.49901	1	33	1.089	6	1	0	0	1	4	1	1	12000	9.39266	4500	8.41183	2	1	9	1	1	3	Beijing
11	1.20803	0.0214363	0.99901	4.49901	0	23	0.529	5	1	0	0	1	4	0	1	10000	9.21034	5000	8.51719	2	0	1	1	1	3	Beijing
11	1.20803	0.0214363	0.99901	4.49901	1	30	0.9	3	1	0	0	1	4	0	0	9000	9.10498	2000	7.6009	4	0	0	1	3	3	Beijing
11	1.20803	0.0214363	0.99901	4.49901	1	30	0.9	5	0	0	0	1	4	1	1	7000	8.85367	4000	8.29405	3	1	7	1	2	3	Beijing
11	1.20803	0.0214363	0.99901	4.49901	0	18	0.324	4	1	0	0	0	4	0	1	1500	7.31322	1500	7.31322	1	0	0	1	1	3	Beijing
11	1.20803	0.0214363	0.99901	4.49901	1	27	0.729	4	0	0	0	1	4	1	1	15000	9.61581	6000	8.69951	3	0	3	1	1	3	Beijing
11	1.20803	0.0214363	0.99901	4.49901	0	19	0.361	4	1	0	0	0	4	0	1	2600	7.86327	1000	6.90776	1	0	2	1	1	3	Beijing
11	1.20803	0.0214363	0.99901	4.49901	0	18	0.324	4	1	0	0	0	4	0	1	1500	7.31322	500	6.21461	1	0	0	1	1	3	Beijing
11	1.20803	0.0214363	0.99901	4.49901	0	21	0.441	5	1	0	0	0	4	0	1	2700	7.90101	1000	6.90776	1	0	2	1	1	3	Beijing
11	-0.582602	0.0598717	-0.469427	3.03057	0	40	1.6	2	1	0	0	1	4	0	1	5000	8.51719	2800	7.93737	4	0	6	1	1	3	Beijing
11	-0.582602	0.0598717	-0.469427	3.03057	0	34	1.156	4	1	0	0	1	4	0	1	7500	8.92266	3200	8.07091	3	0	2	1	1	3	Beijing
11	-0.582602	0.0598717	-0.469427	3.03057	1	38	1.444	3	1	0	0	0	4	0	1	4000	8.29405	2500	7.82405	1	0	1	1	1	3	Beijing
11	-0.582602	0.0598717	-0.469427	3.03057	1	28	0.784	4	1	0	0	0	4	0	1	3000	8.00637	1000	6.90776	1	0	2	1	1	3	Beijing
11	-0.582602	0.0598717	-0.469427	3.03057	0	26	0.676	4	1	0	0	1	4	0	1	5000	8.51719	4000	8.29405	2	0	4	1	1	3	Beijing
11	-0.582602	0.0598717	-0.469427	3.03057	0	22	0.484	5	1	0	0	0	4	1	1	3500	8.16052	1500	7.31322	1	0	1	1	1	3	Beijing
11	-1.45671	-0.502784	-1.28867	2.21133	1	39	1.521	3	1	0	0	1	4	0	1	6000	8.69951	3000	8.00637	4	0	3	1	1	3	Beijing
11	-0.582602	0.0598717	-0.469427	3.03057	1	41	1.681	3	1	0	0	1	4	0	1	8000	8.9872	5000	8.51719	2	0	2	1	1	3	Beijing
11	-0.582602	0.0598717	-0.469427	3.03057	1	45	2.025	3	1	0	0	1	4	0	0	7000	8.85367	3000	8.00637	3	0	3	1	1	3	Beijing
11	-0.582602	0.0598717	-0.469427	3.03057	1	36	1.296	3	1	0	0	1	4	1	1	7000	8.85367	3000	8.00637	4	0	1	1	1	3	Beijing
11	-0.582602	0.0598717	-0.469427	3.03057	1	36	1.296	3	1	0	0	1	4	0	1	8000	8.9872	3000	8.00637	4	0	2	1	1	3	Beijing
11	-0.582602	0.0598717	-0.469427	3.03057	1	50	2.5	2	1	0	0	1	3	0	1	5000	8.51719	3000	8.00637	2	0	6	1	1	3	Beijing
11	-1.45671	-0.502784	-1.28867	2.21133	1	20	0.4	3	1	0	0	0	4	0	1	7500	8.92266	3500	8.16052	3	0	5	1	1	3	Beijing
11	-0.582602	0.0598717	-0.469427	3.03057	1	22	0.484	3	1	0	0	0	4	1	1	3000	8.00637	1000	6.90776	1	0	1	1	1	3	Beijing
11	-0.582602	0.0598717	-0.469427	3.03057	0	30	0.9	4	1	0	0	1	4	1	1	10000	9.21034	3000	8.00637	3	0	4	1	1	3	Beijing
11	-0.582602	0.0598717	-0.469427	3.03057	0	25	0.625	4	1	0	0	1	4	0	1	3000	8.00637	2000	7.6009	3	0	4	1	1	3	Beijing
11	-0.582602	0.0598717	-0.469427	3.03057	1	40	1.6	3	1	0	0	0	3	0	1	2000	7.6009	1500	7.31322	1	1	16	1	1	3	Beijing
11	-0.582602	0.0598717	-0.469427	3.03057	1	31	0.961	3	1	0	0	0	4	0	1	4500	8.41183	1000	6.90776	1	1	2	1	3	3	Beijing
11	-0.582602	0.0598717	-0.469427	3.03057	0	25	0.625	3	1	0	0	1	4	0	1	5000	8.51719	2000	7.6009	3	0	0	1	1	3	Beijing
11	-0.582602	0.0598717	-0.469427	3.03057	0	29	0.841	3	1	0	0	1	4	0	1	10000	9.21034	800	6.68461	2	0	2	1	1	3	Beijing
11	-0.582602	0.0598717	-0.469427	3.03057	1	46	2.116	3	1	0	0	1	3	0	1	5000	8.51719	2000	7.6009	2	0	18	1	1	3	Beijing
11	-0.582602	0.0598717	-0.469427	3.03057	1	21	0.441	3	1	0	0	0	4	0	1	10000	9.21034	3000	8.00637	3	0	0	1	1	3	Beijing
11	0.833237	-0.282194	0.636749	4.13675	1	43	1.849	2	1	0	0	1	4	0	1	5000	8.51719	1500	7.31322	3	0	10	1	5	3	Beijing
11	-0.582602	0.0598717	-0.469427	3.03057	1	30	0.9	3	1	0	0	1	4	0	1	10000	9.21034	3000	8.00637	2	1	1	1	4	3	Beijing
11	0.362984	0.0315252	0.304596	3.8046	1	33	1.089	4	0	0	0	1	4	1	1	14000	9.54681	10300	9.2399	2	1	4	1	4	3	Beijing
11	0.833237	-0.282194	0.636749	4.13675	0	30	0.9	6	1	0	0	1	4	1	1	18000	9.79813	10000	9.21034	3	0	8	1	1	3	Beijing
11	1.20803	0.0214363	0.99901	4.49901	0	37	1.369	3	1	0	0	1	4	1	1	10000	9.21034	10000	9.21034	4	1	11	1	3	3	Beijing
11	1.20803	0.0214363	0.99901	4.49901	0	29	0.841	5	1	0	0	1	4	1	1	20000	9.90349	10000	9.21034	4	1	7	1	1	3	Beijing
11	1.20803	0.0214363	0.99901	4.49901	1	25	0.625	5	1	0	0	0	4	0	1	4000	8.29405	2000	7.6009	1	1	2	1	4	3	Beijing
11	1.20803	0.0214363	0.99901	4.49901	1	36	1.296	6	1	0	0	1	4	0	1	20000	9.90349	7000	8.85367	4	1	4	1	3	3	Beijing
11	0.291505	0.622527	0.349816	3.84982	1	33	1.089	5	1	0	0	1	3	1	1	13000	9.4727	7000	8.85367	3	1	14	1	1	3	Beijing
11	1.20803	0.0214363	0.99901	4.49901	1	43	1.849	3	1	0	0	1	4	0	1	17000	9.74097	10000	9.21034	3	1	23	1	1	3	Beijing
11	1.20803	0.0214363	0.99901	4.49901	1	29	0.841	5	1	0	0	1	3	1	1	15000	9.61581	7000	8.85367	2	1	8	1	1	3	Beijing
11	-0.582602	0.0598717	-0.469427	3.03057	1	31	0.961	5	1	0	0	1	3	1	1	30000	10.309	10000	9.21034	3	1	9	1	2	3	Beijing
11	1.20803	0.0214363	0.99901	4.49901	1	40	1.6	6	1	0	0	1	4	1	1	20000	9.90349	8000	8.9872	4	1	9	1	1	3	Beijing
11	1.20803	0.0214363	0.99901	4.49901	1	43	1.849	3	1	0	1	1	4	1	1	20000	9.90349	10000	9.21034	2	1	9	1	5	3	Beijing
11	0.362984	0.0315252	0.304596	3.8046	0	40	1.6	3	1	0	0	1	4	0	1	8000	8.9872	6000	8.69951	4	1	17	1	2	3	Beijing
11	-0.582602	0.0598717	-0.469427	3.03057	0	23	0.529	3	1	0	0	0	4	0	1	4000	8.29405	2000	7.6009	1	1	4	1	2	3	Beijing
11	-0.582602	0.0598717	-0.469427	3.03057	0	18	0.324	3	1	0	0	0	4	0	1	1500	7.31322	2000	7.6009	1	0	1	1	1	3	Beijing
11	-0.112349	-0.253847	-0.137274	3.36273	0	43	1.849	4	1	0	0	1	3	1	1	20000	9.90349	10000	9.21034	3	1	13	1	1	3	Beijing
11	1.20803	0.0214363	0.99901	4.49901	1	34	1.156	3	1	0	0	0	3	0	1	4500	8.41183	3500	8.16052	1	1	6	1	1	3	Beijing
11	-0.207804	0.363502	-0.107166	3.39283	1	29	0.841	3	1	0	0	1	4	0	1	4000	8.29405	2000	7.6009	2	1	3	1	1	3	Beijing
11	1.20803	0.0214363	0.99901	4.49901	0	51	2.601	3	1	0	0	1	4	0	1	3000	8.00637	2000	7.6009	4	1	19	1	1	3	Beijing
11	-0.582602	0.0598717	-0.469427	3.03057	0	30	0.9	3	1	0	0	1	4	0	1	10000	9.21034	1800	7.49554	4	0	3	1	3	3	Beijing
11	1.20803	0.0214363	0.99901	4.49901	1	35	1.225	3	1	0	0	1	4	1	1	18000	9.79813	10000	9.21034	3	1	14	1	1	3	Beijing
11	1.20803	0.0214363	0.99901	4.49901	0	43	1.849	2	1	0	0	1	4	0	1	4000	8.29405	1500	7.31322	3	1	15	1	1	3	Beijing
11	0.833237	-0.282194	0.636749	4.13675	0	38	1.444	4	1	0	0	1	4	0	1	6000	8.69951	2500	7.82405	3	0	12	1	1	3	Beijing
11	1.20803	0.0214363	0.99901	4.49901	0	57	3.249	4	1	0	0	1	4	0	1	7000	8.85367	4000	8.29405	2	0	23	1	1	3	Beijing
11	1.20803	0.0214363	0.99901	4.49901	1	42	1.764	4	1	0	0	1	4	0	1	20000	9.90349	5000	8.51719	3	1	9	1	1	3	Beijing
11	-0.165382	-0.800244	-0.277216	3.22278	1	55	3.025	3	1	0	0	1	4	0	1	2000	7.6009	1000	6.90776	3	0	3	1	1	3	Beijing
11	1.20803	0.0214363	0.99901	4.49901	1	58	3.364	3	1	0	0	1	3	0	1	5000	8.51719	1000	6.90776	2	0	10	1	1	3	Beijing
11	1.20803	0.0214363	0.99901	4.49901	1	40	1.6	4	1	0	0	1	4	0	1	7000	8.85367	4000	8.29405	3	0	2	1	1	3	Beijing
11	1.20803	0.0214363	0.99901	4.49901	0	36	1.296	3	1	0	0	1	4	0	1	7000	8.85367	3000	8.00637	3	0	1	1	1	3	Beijing
11	1.20803	0.0214363	0.99901	4.49901	0	31	0.961	4	1	0	0	1	4	0	1	6000	8.69951	3000	8.00637	3	0	2	1	1	3	Beijing
11	-0.112349	-0.253847	-0.137274	3.36273	1	25	0.625	4	1	0	0	0	4	0	1	3500	8.16052	2000	7.6009	1	0	1	1	1	3	Beijing
11	-0.165382	-0.800244	-0.277216	3.22278	0	34	1.156	4	1	0	0	1	4	0	1	8000	8.9872	7000	8.85367	3	0	3	1	1	3	Beijing
11	0.833237	-0.282194	0.636749	4.13675	0	48	2.304	3	1	0	0	1	3	0	1	5000	8.51719	3500	8.16052	2	0	5	1	1	3	Beijing
11	1.20803	0.0214363	0.99901	4.49901	1	52	2.704	4	1	0	1	1	4	1	1	7000	8.85367	1500	7.31322	3	1	36	1	1	3	Beijing
11	-0.582602	0.0598717	-0.469427	3.03057	0	39	1.521	3	1	0	0	1	4	0	1	6000	8.69951	5000	8.51719	3	0	5	1	1	3	Beijing
11	-0.582602	0.0598717	-0.469427	3.03057	1	37	1.369	4	1	0	0	1	4	1	1	9000	9.10498	6000	8.69951	4	0	13	1	1	3	Beijing
11	1.20803	0.0214363	0.99901	4.49901	0	24	0.576	3	1	0	0	1	4	0	0	3000	8.00637	1000	6.90776	2	0	7	1	1	3	Beijing
11	-1.7545	-0.286363	-1.49588	2.00412	0	46	2.116	3	1	0	0	1	4	0	0	25000	10.1266	3500	8.16052	2	0	9	1	1	3	Beijing
11	1.20803	0.0214363	0.99901	4.49901	0	49	2.401	4	1	0	0	1	4	0	1	6000	8.69951	2500	7.82405	2	0	7	1	1	3	Beijing
11	0.737782	0.335155	0.666857	4.16686	0	31	0.961	3	1	0	0	1	4	0	1	7000	8.85367	3500	8.16052	2	0	7	1	1	3	Beijing
11	0.833237	-0.282194	0.636749	4.13675	0	28	0.784	3	1	0	0	1	4	0	1	6000	8.69951	3500	8.16052	2	0	1	1	1	3	Beijing
11	1.20803	0.0214363	0.99901	4.49901	0	42	1.764	3	1	0	0	1	4	0	1	3500	8.16052	3000	8.00637	3	0	20	1	1	3	Beijing
11	-0.582602	0.0598717	-0.469427	3.03057	1	43	1.849	3	1	0	0	1	4	0	0	4500	8.41183	3000	8.00637	3	0	7	1	1	3	Beijing
11	-0.112349	-0.253847	-0.137274	3.36273	1	27	0.729	3	1	0	0	0	4	0	1	3000	8.00637	2000	7.6009	2	0	7	1	1	3	Beijing
11	1.20803	0.0214363	0.99901	4.49901	1	45	2.025	3	1	0	0	1	4	0	0	10000	9.21034	3000	8.00637	2	1	7	1	1	3	Beijing
11	1.20803	0.0214363	0.99901	4.49901	1	53	2.809	2	1	0	0	1	2	0	0	6500	8.77956	2400	7.78322	4	0	16	1	2	3	Beijing
11	-0.582602	0.0598717	-0.469427	3.03057	1	40	1.6	4	1	0	0	1	4	0	1	6000	8.69951	5500	8.6125	2	0	12	1	4	3	Beijing
11	-0.65408	0.650874	-0.424207	3.07579	0	41	1.681	2	1	0	0	1	4	1	1	6000	8.69951	5000	8.51719	3	0	19	1	1	3	Beijing
11	1.20803	0.0214363	0.99901	4.49901	0	28	0.784	5	1	0	0	1	4	0	1	8000	8.9872	3000	8.00637	2	0	3	1	1	3	Beijing
11	0.833237	-0.282194	0.636749	4.13675	0	26	0.676	6	1	0	0	1	4	1	1	8000	8.9872	4000	8.29405	2	1	2	1	1	3	Beijing
11	0.38696	0.00517818	0.319708	3.81971	1	60	3.6	2	1	0	0	1	4	0	1	2000	7.6009	1000	6.90776	2	0	3	1	1	3	Beijing
11	0.333927	-0.541219	0.179767	3.67977	1	31	0.961	4	1	0	0	1	4	0	1	10000	9.21034	7000	8.85367	2	1	1	1	2	3	Beijing
11	0.833237	-0.282194	0.636749	4.13675	0	27	0.729	6	1	0	0	0	4	1	1	4000	8.29405	1500	7.31322	1	0	3	1	1	3	Beijing
11	0.362984	0.0315252	0.304596	3.8046	1	43	1.849	3	1	0	0	1	4	0	1	5000	8.51719	2800	7.93737	2	0	12	1	1	3	Beijing
11	0.761758	0.308808	0.681969	4.18197	0	22	0.484	5	1	0	0	1	4	1	1	13000	9.4727	5000	8.51719	2	0	2	1	1	3	Beijing
11	-0.112349	-0.253847	-0.137274	3.36273	1	32	1.024	5	1	0	0	1	4	0	1	22000	9.9988	10000	9.21034	3	1	7	1	1	3	Beijing
11	1.20803	0.0214363	0.99901	4.49901	0	31	0.961	4	1	0	0	1	4	0	1	8000	8.9872	2600	7.86327	2	0	1	1	1	3	Beijing
11	0.761758	0.308808	0.681969	4.18197	0	30	0.9	6	0	0	0	1	4	1	1	20000	9.90349	4000	8.29405	2	0	5	1	1	3	Beijing
11	1.20803	0.0214363	0.99901	4.49901	1	28	0.784	5	1	0	0	1	4	1	1	17000	9.74097	5000	8.51719	2	1	2	1	1	3	Beijing
11	-0.0832925	0.318897	-0.012445	3.48756	0	34	1.156	4	1	0	0	0	4	0	1	3000	8.00637	2130	7.66388	1	0	0	1	2	3	Beijing
11	0.38696	0.00517818	0.319708	3.81971	1	53	2.809	2	1	0	0	1	4	0	1	3000	8.00637	2000	7.6009	2	1	1	1	1	3	Beijing
11	0.291505	0.622527	0.349816	3.84982	0	44	1.936	2	1	0	0	1	4	1	1	15000	9.61581	11000	9.30565	3	0	24	1	1	3	Beijing
11	-0.582602	0.0598717	-0.469427	3.03057	1	26	0.676	4	1	0	0	0	4	0	1	8000	8.9872	6000	8.69951	1	1	9	1	1	3	Beijing
11	-0.582602	0.0598717	-0.469427	3.03057	1	29	0.841	6	1	0	0	1	4	1	1	20000	9.90349	6000	8.69951	5	1	5	1	2	3	Beijing
11	-0.957399	-0.243758	-0.831688	2.66831	1	39	1.521	3	1	0	0	1	3	0	1	8000	8.9872	3500	8.16052	5	1	23	1	1	3	Beijing
11	0.362984	0.0315252	0.304596	3.8046	1	47	2.209	3	1	0	1	1	3	0	1	10000	9.21034	5000	8.51719	3	1	21	1	1	3	Beijing
11	-0.136325	-0.2275	-0.152386	3.34761	1	39	1.521	3	1	0	0	1	3	0	1	7000	8.85367	5000	8.51719	3	1	0	1	6	3	Beijing
11	-0.582602	0.0598717	-0.469427	3.03057	0	52	2.704	3	1	0	0	1	4	1	1	8000	8.9872	5000	8.51719	4	0	25	1	1	3	Beijing
11	-0.112349	-0.253847	-0.137274	3.36273	0	34	1.156	3	1	0	0	1	4	1	1	7500	8.92266	3500	8.16052	4	0	10	1	1	3	Beijing
11	-0.582602	0.0598717	-0.469427	3.03057	1	48	2.304	2	1	0	0	1	4	0	1	4000	8.29405	2000	7.6009	4	0	27	1	3	3	Beijing
11	-0.582602	0.0598717	-0.469427	3.03057	0	41	1.681	3	0	0	0	1	4	0	1	8000	8.9872	3000	8.00637	4	0	17	1	1	3	Beijing
11	1.20803	0.0214363	0.99901	4.49901	1	45	2.025	3	1	0	0	1	4	0	1	10000	9.21034	8000	8.9872	3	1	17	1	1	3	Beijing
11	-0.582602	0.0598717	-0.469427	3.03057	1	43	1.849	3	1	0	0	1	4	1	1	6500	8.77956	3000	8.00637	3	0	24	1	1	3	Beijing
11	-0.0832925	0.318897	-0.012445	3.48756	1	31	0.961	5	1	0	0	1	4	1	1	20000	9.90349	7000	8.85367	2	0	9	1	2	3	Beijing
11	-0.582602	0.0598717	-0.469427	3.03057	0	44	1.936	4	1	0	0	1	4	1	1	5000	8.51719	2000	7.6009	4	0	13	1	1	3	Beijing
11	-0.582602	0.0598717	-0.469427	3.03057	0	36	1.296	3	1	0	0	1	4	1	1	8000	8.9872	4000	8.29405	3	0	15	1	1	3	Beijing
11	-0.582602	0.0598717	-0.469427	3.03057	1	36	1.296	4	1	0	0	1	4	0	1	10000	9.21034	3000	8.00637	4	1	8	1	6	3	Beijing
11	0.833237	-0.282194	0.636749	4.13675	0	32	1.024	4	1	0	0	1	4	1	1	15000	9.61581	10000	9.21034	3	0	12	1	1	3	Beijing
11	-0.582602	0.0598717	-0.469427	3.03057	0	35	1.225	6	1	0	0	1	4	1	1	20000	9.90349	10000	9.21034	5	0	17	1	1	3	Beijing
11	1.20803	0.0214363	0.99901	4.49901	0	28	0.784	6	1	0	0	1	4	1	1	20000	9.90349	10000	9.21034	3	0	2	1	1	3	Beijing
11	0.833237	-0.282194	0.636749	4.13675	1	41	1.681	3	0	0	0	1	4	1	1	20000	9.90349	13000	9.4727	4	1	6	1	1	3	Beijing
11	-1.02888	0.347244	-0.786468	2.71353	0	41	1.681	3	1	0	0	1	4	0	0	5000	8.51719	2500	7.82405	4	0	10	1	1	3	Beijing
11	-0.957399	-0.243758	-0.831688	2.66831	1	55	3.025	3	1	0	0	1	4	0	0	2000	7.6009	1800	7.49554	2	0	6	1	3	3	Beijing
11	-0.582602	0.0598717	-0.469427	3.03057	1	46	2.116	2	1	0	0	1	4	0	0	8000	8.9872	4000	8.29405	4	1	14	1	1	3	Beijing
11	-0.582602	0.0598717	-0.469427	3.03057	1	39	1.521	4	1	0	0	1	4	0	0	5000	8.51719	2500	7.82405	3	1	4	1	1	3	Beijing
11	-1.02888	0.347244	-0.786468	2.71353	1	30	0.9	3	1	0	0	1	4	0	0	8000	8.9872	5000	8.51719	4	1	8	1	1	3	Beijing
11	-1.45671	-0.502784	-1.28867	2.21133	1	36	1.296	3	1	0	0	1	4	0	1	10000	9.21034	5000	8.51719	5	1	19	1	1	3	Beijing
11	0.458439	-0.585824	0.274487	3.77449	0	45	2.025	1	1	0	0	1	4	0	0	5000	8.51719	3000	8.00637	4	0	6	1	1	3	Beijing
11	-1.08191	-0.199154	-0.926409	2.57359	1	50	2.5	3	1	0	0	1	4	0	0	15000	9.61581	7000	8.85367	5	1	20	1	1	3	Beijing
11	-0.957399	-0.243758	-0.831688	2.66831	0	39	1.521	4	1	0	0	1	4	0	0	10000	9.21034	6000	8.69951	4	1	14	1	2	3	Beijing
11	-0.582602	0.0598717	-0.469427	3.03057	1	30	0.9	4	1	0	0	1	4	0	0	4500	8.41183	3200	8.07091	4	1	7	1	1	3	Beijing
11	-0.582602	0.0598717	-0.469427	3.03057	1	43	1.849	4	1	0	0	1	4	1	1	9000	9.10498	7000	8.85367	4	0	20	1	1	3	Beijing
11	1.20803	0.0214363	0.99901	4.49901	1	41	1.681	6	1	0	1	1	4	1	1	30000	10.309	13000	9.4727	4	0	22	1	2	3	Beijing
11	1.20803	0.0214363	0.99901	4.49901	0	50	2.5	3	1	0	0	1	4	0	1	6000	8.69951	4000	8.29405	3	1	26	1	2	3	Beijing
11	1.20803	0.0214363	0.99901	4.49901	1	43	1.849	4	1	0	1	1	4	1	1	30000	10.309	13000	9.4727	6	1	14	1	1	3	Beijing
11	1.20803	0.0214363	0.99901	4.49901	1	44	1.936	4	1	0	0	1	4	1	1	20000	9.90349	10000	9.21034	5	1	25	1	1	3	Beijing
11	-0.112349	-0.253847	-0.137274	3.36273	0	29	0.841	4	1	0	0	1	4	0	1	6000	8.69951	5000	8.51719	4	0	8	1	1	3	Beijing
11	1.20803	0.0214363	0.99901	4.49901	0	26	0.676	5	1	0	0	1	4	1	1	30000	10.309	7000	8.85367	6	1	3	1	2	3	Beijing
11	-0.207804	0.363502	-0.107166	3.39283	0	23	0.529	5	1	0	0	0	4	1	1	20000	9.90349	5000	8.51719	4	0	15	1	1	3	Beijing
11	-0.0593163	0.29255	0.0026665	3.50267	0	22	0.484	6	0	0	0	0	4	1	1	6000	8.69951	5000	8.51719	1	1	3	1	1	3	Beijing
11	-0.582602	0.0598717	-0.469427	3.03057	0	26	0.676	5	1	0	0	0	4	1	1	5500	8.6125	3000	8.00637	1	1	3	1	1	3	Beijing
11	-0.582602	0.0598717	-0.469427	3.03057	0	22	0.484	4	1	0	0	0	4	1	1	3000	8.00637	1500	7.31322	1	1	1	1	1	3	Beijing
11	-0.582602	0.0598717	-0.469427	3.03057	0	29	0.841	5	1	0	0	0	4	1	1	5200	8.55641	1800	7.49554	1	1	3	1	1	3	Beijing
11	-0.0832925	0.318897	-0.012445	3.48756	1	56	3.136	4	1	0	0	1	4	1	1	15000	9.61581	5300	8.57546	6	1	20	1	2	3	Beijing
11	-2.84349	0.412026	-2.27002	1.22998	1	21	0.441	4	1	0	0	0	4	0	1	2800	7.93737	1000	6.90776	1	1	2	1	4	3	Beijing
11	-0.582602	0.0598717	-0.469427	3.03057	0	21	0.441	5	1	0	0	0	4	0	1	3000	8.00637	1000	6.90776	1	1	2	1	1	3	Beijing
11	-0.582602	0.0598717	-0.469427	3.03057	0	20	0.4	3	1	0	0	0	4	1	1	2500	7.82405	2000	7.6009	1	0	3	1	1	3	Beijing
11	-0.582602	0.0598717	-0.469427	3.03057	0	26	0.676	4	1	0	0	1	4	0	1	8000	8.9872	3000	8.00637	3	1	2	1	2	3	Beijing
11	-0.582602	0.0598717	-0.469427	3.03057	0	37	1.369	4	1	0	0	1	4	0	1	8500	9.04782	2500	7.82405	4	1	10	1	2	3	Beijing
11	0.833237	-0.282194	0.636749	4.13675	1	21	0.441	3	1	0	0	0	4	1	1	5000	8.51719	1500	7.31322	1	1	4	1	2	3	Beijing
11	-0.582602	0.0598717	-0.469427	3.03057	0	40	1.6	3	1	0	0	1	4	0	1	7500	8.92266	9000	9.10498	4	1	7	1	1	3	Beijing
11	-0.112349	-0.253847	-0.137274	3.36273	0	26	0.676	3	1	0	0	1	4	1	1	10000	9.21034	4000	8.29405	3	1	3	1	2	3	Beijing
11	1.20803	0.0214363	0.99901	4.49901	1	37	1.369	5	1	0	0	1	4	1	1	20000	9.90349	12000	9.39266	3	1	18	1	1	3	Beijing
11	-1.45671	-0.502784	-1.28867	2.21133	1	36	1.296	3	1	0	0	1	4	0	0	6000	8.69951	3000	8.00637	4	1	14	1	2	3	Beijing
11	1.20803	0.0214363	0.99901	4.49901	1	49	2.401	2	1	0	0	1	3	0	0	4000	8.29405	3000	8.00637	3	1	1	1	2	3	Beijing
11	-0.540179	-1.10387	-0.639477	2.86052	0	49	2.401	2	1	0	0	1	3	0	1	4000	8.29405	1500	7.31322	2	1	10	1	1	3	Beijing
11	0.833237	-0.282194	0.636749	4.13675	0	35	1.225	3	1	0	0	1	4	1	1	8000	8.9872	4000	8.29405	3	1	13	1	1	3	Beijing
11	1.20803	0.0214363	0.99901	4.49901	1	30	0.9	3	1	0	0	1	4	0	1	30000	10.309	12000	9.39266	3	1	9	1	3	3	Beijing
11	-0.582602	0.0598717	-0.469427	3.03057	0	30	0.9	4	1	0	0	1	4	1	1	8000	8.9872	3000	8.00637	3	1	9	1	3	3	Beijing
11	-1.38523	-1.09379	-1.33389	2.16611	1	42	1.764	3	1	0	0	1	4	0	0	6000	8.69951	3200	8.07091	4	1	17	1	1	3	Beijing
11	-1.52819	0.0882182	-1.24345	2.25655	0	44	1.936	2	1	0	0	1	3	0	1	5000	8.51719	4000	8.29405	4	1	9	1	2	3	Beijing
11	1.20803	0.0214363	0.99901	4.49901	1	30	0.9	3	1	0	0	0	4	0	1	7000	8.85367	3000	8.00637	2	1	5	1	4	3	Beijing
11	-0.165382	-0.800244	-0.277216	3.22278	1	53	2.809	3	1	0	0	1	3	1	1	5000	8.51719	1500	7.31322	2	1	3	1	1	3	Beijing
11	-0.582602	0.0598717	-0.469427	3.03057	1	34	1.156	3	1	0	0	1	4	1	1	20000	9.90349	10000	9.21034	4	1	16	1	1	3	Beijing
11	1.20803	0.0214363	0.99901	4.49901	1	47	2.209	3	1	0	0	1	3	0	1	12000	9.39266	7000	8.85367	3	0	10	1	1	3	Beijing
11	-0.582602	0.0598717	-0.469427	3.03057	1	53	2.809	3	1	0	0	1	3	0	1	7000	8.85367	2000	7.6009	2	1	35	1	1	3	Beijing
11	-0.957399	-0.243758	-0.831688	2.66831	1	49	2.401	4	1	0	0	1	3	0	1	12000	9.39266	6000	8.69951	3	1	0	1	2	3	Beijing
11	0.333927	-0.541219	0.179767	3.67977	1	55	3.025	3	1	0	0	1	4	0	1	6000	8.69951	3000	8.00637	3	1	10	1	1	3	Beijing
11	-0.582602	0.0598717	-0.469427	3.03057	1	39	1.521	2	1	0	0	1	4	0	1	8000	8.9872	4000	8.29405	4	1	19	1	1	3	Beijing
11	-0.487147	-0.557477	-0.499536	3.00046	1	36	1.296	4	1	0	0	1	4	0	1	5000	8.51719	3000	8.00637	3	1	0	1	3	3	Beijing
11	-0.582602	0.0598717	-0.469427	3.03057	1	27	0.729	3	1	0	0	1	3	0	1	7000	8.85367	3000	8.00637	3	0	1	1	2	3	Beijing
11	1.20803	0.0214363	0.99901	4.49901	1	56	3.136	4	1	0	0	1	4	0	1	6000	8.69951	2000	7.6009	2	1	14	1	1	3	Beijing
11	-0.0832925	0.318897	-0.012445	3.48756	1	52	2.704	4	1	0	0	1	4	0	1	7000	8.85367	3000	8.00637	3	1	23	1	1	3	Beijing
11	0.833237	-0.282194	0.636749	4.13675	1	32	1.024	4	1	0	1	1	4	1	1	8000	8.9872	1000	6.90776	4	1	2	1	1	3	Beijing
11	0.362984	0.0315252	0.304596	3.8046	1	29	0.841	6	1	0	0	1	3	1	1	10000	9.21034	4000	8.29405	2	1	0	1	3	3	Beijing
11	-0.45809	0.015267	-0.374706	3.12529	1	25	0.625	4	1	0	1	0	4	0	1	5000	8.51719	3000	8.00637	1	1	1	1	3	3	Beijing
11	-0.582602	0.0598717	-0.469427	3.03057	1	49	2.401	4	1	0	0	1	4	1	1	24000	10.0858	13000	9.4727	3	1	29	1	1	3	Beijing
11	-0.957399	-0.243758	-0.831688	2.66831	1	27	0.729	4	1	0	0	0	4	0	1	8000	8.9872	3000	8.00637	1	1	5	1	1	3	Beijing
11	-2.37324	0.0983071	-1.93786	1.56214	1	23	0.529	3	1	0	0	0	4	0	1	6000	8.69951	3000	8.00637	1	1	0	1	5	3	Beijing
11	-0.136325	-0.2275	-0.152386	3.34761	1	52	2.704	3	0	0	0	1	4	0	1	15000	9.61581	5000	8.51719	4	1	1	1	4	3	Beijing
11	-0.582602	0.0598717	-0.469427	3.03057	1	28	0.784	5	1	0	0	1	4	1	1	6000	8.69951	1000	6.90776	3	1	3	1	2	3	Beijing
11	1.20803	0.0214363	0.99901	4.49901	0	30	0.9	4	1	0	0	1	4	1	1	8000	8.9872	4000	8.29405	2	1	9	1	1	3	Beijing
11	1.20803	0.0214363	0.99901	4.49901	0	25	0.625	5	1	0	0	1	4	1	1	10000	9.21034	7000	8.85367	2	1	7	1	2	3	Beijing
11	1.20803	0.0214363	0.99901	4.49901	1	65	4.225	3	1	0	0	1	4	0	1	11000	9.30565	4300	8.36637	3	0	3	1	2	3	Beijing
11	1.20803	0.0214363	0.99901	4.49901	0	26	0.676	4	1	0	0	0	4	1	1	8000	8.9872	3000	8.00637	1	0	4	1	1	3	Beijing
11	1.20803	0.0214363	0.99901	4.49901	0	41	1.681	5	1	0	0	1	4	1	1	8000	8.9872	5000	8.51719	3	0	18	1	1	3	Beijing
11	1.20803	0.0214363	0.99901	4.49901	1	42	1.764	4	1	0	0	1	4	0	1	8000	8.9872	3600	8.18869	3	1	4	1	2	3	Beijing
11	1.20803	0.0214363	0.99901	4.49901	1	36	1.296	3	1	0	0	1	4	1	1	4000	8.29405	3000	8.00637	5	1	29	1	1	3	Beijing
11	1.20803	0.0214363	0.99901	4.49901	1	30	0.9	4	1	0	1	1	3	1	1	20000	9.90349	10000	9.21034	3	0	13	1	1	3	Beijing
11	1.20803	0.0214363	0.99901	4.49901	0	25	0.625	5	1	0	0	0	4	1	1	9000	9.10498	6000	8.69951	1	0	2	1	2	3	Beijing
11	1.20803	0.0214363	0.99901	4.49901	0	30	0.9	5	1	0	0	1	4	1	1	6000	8.69951	3000	8.00637	2	0	6	1	1	3	Beijing
11	-0.582602	0.0598717	-0.469427	3.03057	0	27	0.729	6	1	0	0	1	4	1	1	7000	8.85367	5000	8.51719	3	0	6	1	1	3	Beijing
11	-0.582602	0.0598717	-0.469427	3.03057	0	40	1.6	3	1	0	0	1	3	1	1	9000	9.10498	5000	8.51719	3	1	15	1	2	3	Beijing
11	-0.582602	0.0598717	-0.469427	3.03057	0	20	0.4	4	1	0	0	0	4	0	1	3000	8.00637	1000	6.90776	1	1	1	1	1	3	Beijing
11	-0.582602	0.0598717	-0.469427	3.03057	1	38	1.444	3	1	0	0	1	4	0	1	5000	8.51719	2500	7.82405	4	1	14	1	1	3	Beijing
11	-2.37324	0.0983071	-1.93786	1.56214	1	30	0.9	4	1	0	0	1	4	0	1	15000	9.61581	8000	8.9872	4	1	2	1	7	3	Beijing
11	-0.582602	0.0598717	-0.469427	3.03057	1	48	2.304	4	1	0	1	1	4	1	1	6000	8.69951	3000	8.00637	4	1	13	1	1	3	Beijing
11	-0.582602	0.0598717	-0.469427	3.03057	0	48	2.304	4	1	0	0	1	3	1	1	6000	8.69951	2000	7.6009	3	1	15	1	1	3	Beijing
11	-0.582602	0.0598717	-0.469427	3.03057	1	43	1.849	3	1	0	0	1	4	1	1	7000	8.85367	2000	7.6009	3	1	5	1	1	3	Beijing
11	-0.582602	0.0598717	-0.469427	3.03057	1	44	1.936	3	1	0	0	1	3	0	0	8000	8.9872	4500	8.41183	3	1	7	1	2	3	Beijing
11	-0.582602	0.0598717	-0.469427	3.03057	0	35	1.225	3	1	0	0	1	4	1	1	15000	9.61581	2000	7.6009	4	1	8	1	2	3	Beijing
11	-0.582602	0.0598717	-0.469427	3.03057	1	33	1.089	3	1	0	0	1	4	0	1	5000	8.51719	4500	8.41183	3	1	1	1	2	3	Beijing
11	0.833237	-0.282194	0.636749	4.13675	0	25	0.625	4	1	0	0	0	4	1	1	4000	8.29405	2500	7.82405	1	1	1	1	2	3	Beijing
11	-0.112349	-0.253847	-0.137274	3.36273	1	30	0.9	4	1	0	0	1	4	0	1	6000	8.69951	4000	8.29405	3	1	1	1	1	3	Beijing
11	-0.112349	-0.253847	-0.137274	3.36273	0	27	0.729	3	1	0	0	1	4	1	1	15000	9.61581	5500	8.6125	3	1	1	1	2	3	Beijing
11	-0.582602	0.0598717	-0.469427	3.03057	0	42	1.764	3	1	0	0	0	4	0	1	3000	8.00637	2500	7.82405	1	0	3	1	1	3	Beijing
11	-0.582602	0.0598717	-0.469427	3.03057	1	42	1.764	3	1	0	0	1	4	0	1	6500	8.77956	2600	7.86327	3	1	1	1	1	3	Beijing
11	1.20803	0.0214363	0.99901	4.49901	1	47	2.209	6	1	0	1	1	3	1	1	10000	9.21034	7000	8.85367	4	0	23	1	2	3	Beijing
11	-0.582602	0.0598717	-0.469427	3.03057	1	32	1.024	4	1	0	0	1	4	1	1	15000	9.61581	8000	8.9872	3	0	10	1	1	3	Beijing
11	1.20803	0.0214363	0.99901	4.49901	1	49	2.401	3	1	0	0	1	4	0	1	5000	8.51719	4500	8.41183	5	0	3	1	1	3	Beijing
11	-0.582602	0.0598717	-0.469427	3.03057	0	37	1.369	3	1	0	0	1	4	0	1	6000	8.69951	5000	8.51719	3	1	8	1	2	3	Beijing
11	-0.582602	0.0598717	-0.469427	3.03057	1	38	1.444	3	1	0	0	1	4	1	1	8000	8.9872	10000	9.21034	3	1	17	1	2	3	Beijing
11	0.833237	-0.282194	0.636749	4.13675	1	59	3.481	3	1	0	0	1	4	0	1	4200	8.34284	600	6.39693	2	1	0	1	1	3	Beijing
11	-0.582602	0.0598717	-0.469427	3.03057	1	55	3.025	3	1	0	0	1	4	0	1	5000	8.51719	600	6.39693	6	1	0	1	1	3	Beijing
11	1.20803	0.0214363	0.99901	4.49901	1	29	0.841	3	1	0	0	1	4	1	1	25000	10.1266	12000	9.39266	6	1	7	1	6	3	Beijing
11	1.20803	0.0214363	0.99901	4.49901	0	32	1.024	5	1	0	0	1	4	1	1	28000	10.24	13000	9.4727	4	0	10	1	2	3	Beijing
11	0.833237	-0.282194	0.636749	4.13675	0	54	2.916	2	0	0	0	1	2	0	1	4000	8.29405	3000	8.00637	5	1	1	1	1	3	Beijing
11	1.20803	0.0214363	0.99901	4.49901	0	29	0.841	3	1	0	0	1	4	1	1	27000	10.2036	12000	9.39266	4	0	8	1	1	3	Beijing
11	-1.20642	-0.154549	-1.02113	2.47887	0	53	2.809	2	1	0	0	1	2	1	1	6500	8.77956	800	6.68461	3	1	16	1	1	3	Beijing
11	0.761758	0.308808	0.681969	4.18197	1	35	1.225	3	1	0	0	1	4	0	1	15000	9.61581	5000	8.51719	3	1	7	1	5	3	Beijing
11	-0.207804	0.363502	-0.107166	3.39283	1	41	1.681	4	1	0	0	1	4	1	1	5000	8.51719	2800	7.93737	3	1	21	1	1	3	Beijing
11	-1.08191	-0.199154	-0.926409	2.57359	0	46	2.116	3	1	0	0	1	4	1	1	5000	8.51719	1500	7.31322	6	0	19	1	1	3	Beijing
11	0.761758	0.308808	0.681969	4.18197	0	47	2.209	2	1	0	0	1	3	0	1	7000	8.85367	6500	8.77956	4	1	24	1	1	3	Beijing
11	0.291505	0.622527	0.349816	3.84982	0	26	0.676	4	1	0	0	0	4	0	1	25000	10.1266	10000	9.21034	2	1	5	1	2	3	Beijing
11	1.20803	0.0214363	0.99901	4.49901	1	56	3.136	3	1	0	0	1	4	0	1	4000	8.29405	2000	7.6009	3	1	13	1	1	3	Beijing
11	0.362984	0.0315252	0.304596	3.8046	0	28	0.784	6	1	0	1	1	4	1	1	25000	10.1266	10000	9.21034	3	1	2	1	2	3	Beijing
11	1.20803	0.0214363	0.99901	4.49901	0	31	0.961	3	1	0	0	0	4	1	1	30000	10.309	13000	9.4727	4	1	10	1	2	3	Beijing
11	0.833237	-0.282194	0.636749	4.13675	1	36	1.296	4	1	0	0	1	4	1	1	20000	9.90349	13000	9.4727	4	0	19	1	1	3	Beijing
11	0.833237	-0.282194	0.636749	4.13675	0	30	0.9	3	1	0	0	1	4	1	1	20000	9.90349	7500	8.92266	3	0	10	1	1	3	Beijing
11	0.833237	-0.282194	0.636749	4.13675	1	37	1.369	5	1	0	0	1	4	1	1	30000	10.309	13000	9.4727	3	1	17	1	1	3	Beijing
11	-0.582602	0.0598717	-0.469427	3.03057	0	27	0.729	5	1	0	0	0	4	1	1	8000	8.9872	5000	8.51719	3	1	7	1	1	3	Beijing
11	1.20803	0.0214363	0.99901	4.49901	1	35	1.225	5	1	0	0	1	4	1	1	10000	9.21034	7000	8.85367	4	1	17	1	1	3	Beijing
11	0.737782	0.335155	0.666857	4.16686	1	53	2.809	3	1	0	0	1	4	1	1	3000	8.00637	3000	8.00637	2	1	23	1	1	3	Beijing
11	0.291505	0.622527	0.349816	3.84982	1	32	1.024	3	1	0	0	1	4	0	1	7000	8.85367	4500	8.41183	4	0	13	1	1	3	Beijing
11	-0.112349	-0.253847	-0.137274	3.36273	0	40	1.6	2	1	0	0	1	4	0	1	4500	8.41183	2500	7.82405	4	0	8	1	1	3	Beijing
11	1.20803	0.0214363	0.99901	4.49901	0	32	1.024	6	1	0	0	1	4	1	1	12000	9.39266	5000	8.51719	3	1	5	1	1	3	Beijing
11	0.737782	0.335155	0.666857	4.16686	0	37	1.369	4	1	0	0	1	4	1	1	20000	9.90349	10000	9.21034	3	1	19	1	1	3	Beijing
11	1.20803	0.0214363	0.99901	4.49901	1	31	0.961	5	1	0	0	1	4	0	1	20000	9.90349	8000	8.9872	5	1	7	1	1	3	Beijing
11	-0.582602	0.0598717	-0.469427	3.03057	1	43	1.849	4	0	0	0	1	4	1	1	7000	8.85367	5000	8.51719	4	1	11	1	1	3	Beijing
11	1.20803	0.0214363	0.99901	4.49901	1	46	2.116	4	1	0	0	1	4	1	1	30000	10.309	13000	9.4727	3	1	16	1	1	3	Beijing
11	-0.207804	0.363502	-0.107166	3.39283	1	34	1.156	6	1	0	0	1	3	1	1	15000	9.61581	10000	9.21034	5	1	7	1	1	3	Beijing
11	0.458439	-0.585824	0.274487	3.77449	0	31	0.961	3	1	0	0	1	4	1	1	18000	9.79813	10000	9.21034	4	0	13	1	1	3	Beijing
11	1.20803	0.0214363	0.99901	4.49901	1	38	1.444	3	1	0	0	1	4	0	0	4000	8.29405	2000	7.6009	6	1	7	1	4	3	Beijing
11	1.20803	0.0214363	0.99901	4.49901	0	24	0.576	4	1	0	0	1	4	0	1	10000	9.21034	2500	7.82405	3	1	5	1	1	3	Beijing
11	1.20803	0.0214363	0.99901	4.49901	1	51	2.601	4	1	0	0	1	4	0	1	4000	8.29405	1000	6.90776	3	1	23	1	1	3	Beijing
11	0.833237	-0.282194	0.636749	4.13675	0	47	2.209	2	1	0	0	1	4	0	1	15000	9.61581	5000	8.51719	4	1	15	1	1	3	Beijing
11	1.20803	0.0214363	0.99901	4.49901	1	23	0.529	3	1	0	0	0	4	0	1	4000	8.29405	1000	6.90776	1	1	7	1	1	3	Beijing
11	1.20803	0.0214363	0.99901	4.49901	1	49	2.401	3	1	0	0	1	3	1	1	8000	8.9872	2000	7.6009	4	0	28	1	1	3	Beijing
11	1.20803	0.0214363	0.99901	4.49901	1	50	2.5	2	1	0	0	1	4	0	1	6000	8.69951	3000	8.00637	3	1	14	1	1	3	Beijing
11	1.20803	0.0214363	0.99901	4.49901	0	35	1.225	4	1	0	0	1	3	1	1	8000	8.9872	4000	8.29405	3	0	10	1	2	3	Beijing
11	-1.99844	0.401937	-1.5756	1.9244	0	25	0.625	4	1	0	0	1	4	0	1	10000	9.21034	8000	8.9872	4	0	1	1	2	3	Beijing
11	1.20803	0.0214363	0.99901	4.49901	1	37	1.369	5	1	0	0	1	3	1	1	26000	10.1659	13000	9.4727	3	1	14	1	1	3	Beijing
11	0.761758	0.308808	0.681969	4.18197	0	34	1.156	3	1	0	0	1	4	1	1	6000	8.69951	4000	8.29405	3	1	16	1	1	3	Beijing
11	1.20803	0.0214363	0.99901	4.49901	0	42	1.764	4	1	0	0	1	3	0	1	7000	8.85367	2000	7.6009	3	1	4	1	2	3	Beijing
11	1.20803	0.0214363	0.99901	4.49901	0	27	0.729	4	1	0	0	1	4	1	1	15000	9.61581	8500	9.04782	3	1	9	1	3	3	Beijing
11	-0.582602	0.0598717	-0.469427	3.03057	1	32	1.024	3	1	0	0	1	4	1	1	5000	8.51719	13000	9.4727	4	1	3	1	1	3	Beijing
11	1.20803	0.0214363	0.99901	4.49901	1	48	2.304	1	1	0	0	0	3	0	1	2200	7.69621	2000	7.6009	1	1	1	1	1	3	Beijing
11	-0.136325	-0.2275	-0.152386	3.34761	1	27	0.729	6	1	0	0	1	4	1	1	10000	9.21034	5000	8.51719	2	1	3	1	2	3	Beijing
11	0.737782	0.335155	0.666857	4.16686	0	42	1.764	3	1	0	0	1	4	0	1	6000	8.69951	1000	6.90776	3	1	17	1	1	3	Beijing
11	-1.05285	0.373591	-0.80158	2.69842	1	31	0.961	6	1	0	0	0	4	1	1	25000	10.1266	12000	9.39266	1	0	9	1	2	3	Beijing
11	0.737782	0.335155	0.666857	4.16686	0	26	0.676	5	1	0	0	1	4	0	1	30000	10.309	13000	9.4727	4	0	1	1	2	3	Beijing
11	-0.207804	0.363502	-0.107166	3.39283	0	31	0.961	5	1	0	0	1	4	1	1	8000	8.9872	3000	8.00637	3	0	5	1	2	3	Beijing
11	-0.582602	0.0598717	-0.469427	3.03057	1	49	2.401	3	1	0	0	1	4	1	1	20000	9.90349	7000	8.85367	6	1	25	1	1	3	Beijing
11	-1.08191	-0.199154	-0.926409	2.57359	1	46	2.116	3	1	0	0	1	4	0	1	5000	8.51719	3000	8.00637	3	1	0	1	2	3	Beijing
11	1.20803	0.0214363	0.99901	4.49901	1	37	1.369	3	1	0	0	1	4	0	1	10000	9.21034	3500	8.16052	4	1	20	1	1	3	Beijing
11	1.20803	0.0214363	0.99901	4.49901	1	45	2.025	3	1	0	0	1	3	0	1	8000	8.9872	2000	7.6009	3	1	5	1	1	3	Beijing
11	-1.55216	0.114565	-1.25856	2.24144	1	41	1.681	3	1	0	0	1	4	0	0	10000	9.21034	5000	8.51719	3	1	7	1	2	3	Beijing
11	-0.136325	-0.2275	-0.152386	3.34761	1	41	1.681	5	1	0	0	1	3	1	1	12000	9.39266	8000	8.9872	3	1	20	1	1	3	Beijing
11	0.737782	0.335155	0.666857	4.16686	0	38	1.444	3	1	0	0	1	3	0	1	5000	8.51719	3000	8.00637	3	0	12	1	1	3	Beijing
11	1.20803	0.0214363	0.99901	4.49901	1	28	0.784	5	1	0	0	1	4	0	1	10000	9.21034	3000	8.00637	3	0	11	1	1	3	Beijing
11	-0.136325	-0.2275	-0.152386	3.34761	1	33	1.089	2	1	0	0	0	3	0	1	4000	8.29405	3000	8.00637	1	0	16	1	1	3	Beijing
11	1.20803	0.0214363	0.99901	4.49901	1	47	2.209	4	1	0	0	1	4	1	1	20000	9.90349	10000	9.21034	4	1	17	1	6	3	Beijing
11	-0.582602	0.0598717	-0.469427	3.03057	0	53	2.809	1	1	0	0	1	3	0	1	4500	8.41183	1500	7.31322	2	0	17	1	1	3	Beijing
11	0.0121624	-0.298452	-0.0425537	3.45745	0	43	1.849	2	1	0	0	1	4	0	1	9000	9.10498	500	6.21461	3	0	5	1	1	3	Beijing
11	1.20803	0.0214363	0.99901	4.49901	1	33	1.089	6	0	0	1	1	4	1	1	30000	10.309	10000	9.21034	3	1	2	1	2	3	Beijing
11	-0.582602	0.0598717	-0.469427	3.03057	1	31	0.961	5	1	0	0	1	3	1	1	30000	10.309	13000	9.4727	3	1	10	1	2	3	Beijing
11	1.20803	0.0214363	0.99901	4.49901	1	39	1.521	4	1	0	0	1	4	1	1	5000	8.51719	4000	8.29405	4	0	18	1	2	3	Beijing
11	-0.582602	0.0598717	-0.469427	3.03057	1	26	0.676	3	1	0	0	0	4	0	1	30000	10.309	13000	9.4727	1	0	7	1	2	3	Beijing
11	1.20803	0.0214363	0.99901	4.49901	1	49	2.401	3	1	0	0	1	4	0	1	5000	8.51719	2500	7.82405	4	0	17	1	1	3	Beijing
11	-0.202724	0.962593	0.00255196	3.50255	0	42	1.764	3	1	0	0	1	4	1	1	5000	8.51719	3000	8.00637	3	1	17	1	1	3	Beijing
11	-0.202724	0.962593	0.00255196	3.50255	0	52	2.704	4	1	0	0	1	3	0	1	7000	8.85367	2000	7.6009	2	1	17	1	1	3	Beijing
11	0.333927	-0.541219	0.179767	3.67977	1	58	3.364	4	1	0	0	1	3	1	1	5000	8.51719	800	6.68461	2	1	17	1	1	3	Beijing
11	-0.582602	0.0598717	-0.469427	3.03057	0	24	0.576	3	1	0	0	1	4	0	1	10000	9.21034	5000	8.51719	3	0	3	1	2	3	Beijing
11	1.20803	0.0214363	0.99901	4.49901	1	34	1.156	6	1	0	1	1	4	1	1	12000	9.39266	7000	8.85367	3	0	3	1	4	3	Beijing
11	-0.136325	-0.2275	-0.152386	3.34761	0	35	1.225	3	0	0	0	0	4	0	1	4000	8.29405	1000	6.90776	2	1	10	1	1	3	Beijing
11	1.20803	0.0214363	0.99901	4.49901	1	46	2.116	4	1	0	0	1	4	1	1	30000	10.309	13000	9.4727	5	1	22	1	3	3	Beijing
11	-0.582602	0.0598717	-0.469427	3.03057	0	44	1.936	1	1	0	0	1	4	0	1	1500	7.31322	3000	8.00637	4	1	20	1	1	3	Beijing
11	-0.582602	0.0598717	-0.469427	3.03057	0	31	0.961	5	1	0	0	1	4	1	1	20000	9.90349	10000	9.21034	3	1	7	1	1	3	Beijing
11	-0.582602	0.0598717	-0.469427	3.03057	1	20	0.4	4	1	0	0	0	4	1	1	8000	8.9872	8000	8.9872	3	1	18	1	1	3	Beijing
11	1.20803	0.0214363	0.99901	4.49901	1	46	2.116	4	1	0	0	1	4	0	1	25000	10.1266	13000	9.4727	4	1	24	1	1	3	Beijing
11	1.20803	0.0214363	0.99901	4.49901	0	33	1.089	5	1	0	0	1	4	1	1	6000	8.69951	2500	7.82405	4	1	11	1	1	3	Beijing
11	0.333927	-0.541219	0.179767	3.67977	1	33	1.089	4	1	0	0	1	4	1	1	3000	8.00637	4000	8.29405	3	0	5	1	2	3	Beijing
11	-0.582602	0.0598717	-0.469427	3.03057	0	39	1.521	3	1	0	0	1	4	1	1	6000	8.69951	3000	8.00637	4	1	17	1	1	3	Beijing
11	0.833237	-0.282194	0.636749	4.13675	1	44	1.936	3	1	0	0	1	4	1	1	8000	8.9872	2000	7.6009	4	0	22	1	1	3	Beijing
11	0.291505	0.622527	0.349816	3.84982	1	36	1.296	3	1	0	0	1	4	0	1	8000	8.9872	2000	7.6009	4	1	6	1	1	3	Beijing
11	-0.582602	0.0598717	-0.469427	3.03057	1	33	1.089	4	1	0	0	1	4	1	1	10000	9.21034	7000	8.85367	4	1	15	1	1	3	Beijing
11	1.20803	0.0214363	0.99901	4.49901	1	32	1.024	4	0	0	0	1	3	1	1	30000	10.309	13000	9.4727	4	0	10	1	1	3	Beijing
11	-0.582602	0.0598717	-0.469427	3.03057	0	21	0.441	3	1	0	0	0	4	1	1	13000	9.4727	9000	9.10498	3	0	5	1	1	3	Beijing
11	1.20803	0.0214363	0.99901	4.49901	1	49	2.401	3	1	0	0	1	4	0	1	6000	8.69951	3000	8.00637	2	1	30	1	1	3	Beijing
11	0.737782	0.335155	0.666857	4.16686	0	22	0.484	5	1	0	0	0	4	1	1	5000	8.51719	2000	7.6009	1	0	1	1	1	3	Beijing
11	0.458439	-0.585824	0.274487	3.77449	0	52	2.704	3	0	0	0	0	4	0	1	6000	8.69951	600	6.39693	2	1	10	1	1	3	Beijing
11	0.209416	-0.496614	0.0850457	3.58505	1	35	1.225	4	1	0	0	1	4	0	1	8000	8.9872	2500	7.82405	2	1	11	1	2	3	Beijing
11	0.458439	-0.585824	0.274487	3.77449	1	37	1.369	6	1	0	0	1	4	0	1	30000	10.309	10000	9.21034	3	0	2	1	1	3	Beijing
11	-0.957399	-0.243758	-0.831688	2.66831	0	42	1.764	5	1	0	0	1	4	0	1	7000	8.85367	4000	8.29405	3	0	11	1	1	3	Beijing
11	-1.25519	-0.0273381	-1.0389	2.4611	0	57	3.249	2	1	0	0	1	4	0	1	6500	8.77956	5000	8.51719	3	0	1	1	1	3	Beijing
11	-0.957399	-0.243758	-0.831688	2.66831	0	29	0.841	3	1	0	0	1	4	0	1	7000	8.85367	2500	7.82405	3	0	1	1	2	3	Beijing
11	0.833237	-0.282194	0.636749	4.13675	0	65	4.225	1	1	0	0	0	4	0	1	10000	9.21034	8000	8.9872	3	0	2	1	1	3	Beijing
11	1.20803	0.0214363	0.99901	4.49901	1	30	0.9	3	1	0	0	1	4	0	1	6000	8.69951	1000	6.90776	3	0	13	1	1	3	Beijing
11	0.333927	-0.541219	0.179767	3.67977	1	27	0.729	5	1	0	0	0	4	0	1	6000	8.69951	4000	8.29405	1	0	1	1	1	3	Beijing
11	-0.112349	-0.253847	-0.137274	3.36273	0	36	1.296	4	1	0	0	1	4	0	1	20000	9.90349	10000	9.21034	4	0	14	1	1	3	Beijing
11	-2.34926	0.0719601	-1.92275	1.57725	0	31	0.961	3	1	0	0	1	4	0	1	5000	8.51719	3200	8.07091	4	0	1	1	1	3	Beijing
11	-0.957399	-0.243758	-0.831688	2.66831	1	59	3.481	4	1	0	0	1	4	0	1	15000	9.61581	10000	9.21034	4	0	3	1	1	3	Beijing
11	-0.582602	0.0598717	-0.469427	3.03057	0	27	0.729	5	1	0	0	1	4	0	1	7000	8.85367	4800	8.47637	3	0	2	1	1	3	Beijing
11	-1.40368	0.0436136	-1.14873	2.35127	1	32	1.024	4	1	0	0	1	4	0	1	8000	8.9872	5000	8.51719	3	0	2	1	1	3	Beijing
11	-0.136325	-0.2275	-0.152386	3.34761	0	33	1.089	6	1	0	0	0	4	0	1	5500	8.6125	5000	8.51719	1	0	2	1	1	3	Beijing
11	0.458439	-0.585824	0.274487	3.77449	1	49	2.401	4	1	0	0	1	4	0	1	8000	8.9872	5000	8.51719	3	0	2	1	1	3	Beijing
11	-0.558625	0.0335247	-0.454316	3.04568	1	62	3.844	3	1	0	0	1	3	0	1	6000	8.69951	1000	6.90776	4	0	2	1	1	3	Beijing
11	0.833237	-0.282194	0.636749	4.13675	1	25	0.625	5	1	0	0	0	4	1	1	7000	8.85367	3000	8.00637	2	1	3	1	1	3	Beijing
11	1.20803	0.0214363	0.99901	4.49901	1	32	1.024	7	1	0	0	1	4	0	1	5000	8.51719	5000	8.51719	3	1	3	1	5	3	Beijing
11	0.262449	0.0497829	0.224987	3.72499	0	37	1.369	2	1	0	0	1	4	1	1	7500	8.92266	4000	8.29405	5	0	14	1	3	3	Beijing
11	-1.02888	0.347244	-0.786468	2.71353	0	48	2.304	2	1	0	0	1	4	0	1	4600	8.43381	1500	7.31322	3	1	13	1	1	3	Beijing
11	0.833237	-0.282194	0.636749	4.13675	1	62	3.844	3	1	0	0	1	3	0	1	5000	8.51719	4500	8.41183	4	1	19	1	1	3	Beijing
11	0.833237	-0.282194	0.636749	4.13675	0	40	1.6	3	1	0	0	1	4	1	1	6000	8.69951	3000	8.00637	4	1	2	1	1	3	Beijing
11	0.833237	-0.282194	0.636749	4.13675	0	32	1.024	3	1	0	0	1	4	0	1	12000	9.39266	1200	7.09008	4	1	7	1	1	3	Beijing
11	-0.582602	0.0598717	-0.469427	3.03057	1	55	3.025	2	1	0	0	1	3	0	1	2600	7.86327	2000	7.6009	2	1	25	1	1	3	Beijing
11	-0.582602	0.0598717	-0.469427	3.03057	1	25	0.625	6	1	0	0	0	4	1	1	10000	9.21034	7000	8.85367	2	1	1	1	1	3	Beijing
11	0.761758	0.308808	0.681969	4.18197	0	40	1.6	4	1	0	0	1	4	1	1	12000	9.39266	10000	9.21034	4	1	18	1	1	3	Beijing
11	-0.112349	-0.253847	-0.137274	3.36273	1	51	2.601	3	1	0	0	1	3	1	1	5000	8.51719	2500	7.82405	2	1	14	1	1	3	Beijing
11	1.20803	0.0214363	0.99901	4.49901	0	55	3.025	3	1	0	0	1	4	0	1	5000	8.51719	3000	8.00637	2	1	21	1	1	3	Beijing
11	0.362984	0.0315252	0.304596	3.8046	1	34	1.156	3	1	0	0	1	4	0	1	8000	8.9872	2000	7.6009	4	1	7	1	2	3	Beijing
11	-0.0832925	0.318897	-0.012445	3.48756	1	42	1.764	4	1	0	0	1	4	1	1	9000	9.10498	4000	8.29405	3	1	23	1	1	3	Beijing
11	0.362984	0.0315252	0.304596	3.8046	1	30	0.9	4	1	0	0	1	4	1	1	9000	9.10498	3000	8.00637	3	0	10	1	1	3	Beijing
11	0.833237	-0.282194	0.636749	4.13675	0	51	2.601	2	1	0	0	1	3	0	1	5000	8.51719	500	6.21461	2	1	7	1	1	3	Beijing
11	1.20803	0.0214363	0.99901	4.49901	1	46	2.116	4	1	0	0	1	4	1	1	6500	8.77956	4000	8.29405	4	1	26	1	1	3	Beijing
11	1.20803	0.0214363	0.99901	4.49901	0	26	0.676	3	1	0	0	1	4	1	1	6000	8.69951	3000	8.00637	3	0	7	1	1	3	Beijing
11	-0.582602	0.0598717	-0.469427	3.03057	1	31	0.961	5	1	0	0	1	4	1	1	15000	9.61581	6000	8.69951	4	1	3	1	1	3	Beijing
11	-2.81951	0.385679	-2.25491	1.24509	1	58	3.364	3	0	0	0	1	4	1	1	4500	8.41183	1000	6.90776	2	1	12	1	5	3	Beijing
11	-0.582602	0.0598717	-0.469427	3.03057	0	59	3.481	2	1	0	0	1	3	0	1	10000	9.21034	4500	8.41183	6	1	33	1	1	3	Beijing
11	0.362984	0.0315252	0.304596	3.8046	0	28	0.784	4	1	0	0	1	4	1	1	10000	9.21034	7000	8.85367	3	1	6	1	1	3	Beijing
11	-0.112349	-0.253847	-0.137274	3.36273	0	31	0.961	5	1	0	0	1	4	1	1	12000	9.39266	4000	8.29405	3	0	9	1	1	3	Beijing
11	1.20803	0.0214363	0.99901	4.49901	1	28	0.784	3	1	0	0	1	4	0	1	3500	8.16052	1500	7.31322	4	0	2	1	2	3	Beijing
11	-1.18245	-0.180896	-1.00602	2.49398	0	57	3.249	2	1	0	0	1	4	0	1	4500	8.41183	1000	6.90776	4	1	18	1	1	3	Beijing
11	-0.434114	-0.01108	-0.359595	3.14041	1	21	0.441	3	1	0	0	0	4	1	1	3000	8.00637	500	6.21461	1	1	2	1	1	3	Beijing
11	-0.582602	0.0598717	-0.469427	3.03057	0	52	2.704	3	1	0	0	1	4	0	1	5000	8.51719	1000	6.90776	3	1	1	1	2	3	Beijing
11	-0.112349	-0.253847	-0.137274	3.36273	0	45	2.025	2	1	0	0	0	4	0	1	1700	7.43838	900	6.80239	2	1	13	1	1	3	Beijing
11	-0.582602	0.0598717	-0.469427	3.03057	1	60	3.6	2	1	0	0	1	4	0	1	5000	8.51719	600	6.39693	2	1	2	1	2	3	Beijing
11	-0.582602	0.0598717	-0.469427	3.03057	1	31	0.961	4	1	0	0	1	4	0	1	10000	9.21034	3000	8.00637	3	0	6	1	1	3	Beijing
11	0.362984	0.0315252	0.304596	3.8046	1	44	1.936	5	0	0	1	1	4	1	1	7000	8.85367	3000	8.00637	3	0	21	1	1	3	Beijing
11	0.833237	-0.282194	0.636749	4.13675	1	40	1.6	4	0	0	1	1	4	1	1	12000	9.39266	5000	8.51719	3	1	10	1	1	3	Beijing
11	-0.0832925	0.318897	-0.012445	3.48756	0	23	0.529	5	1	0	0	0	4	0	1	10000	9.21034	5000	8.51719	2	1	3	1	2	3	Beijing
11	1.20803	0.0214363	0.99901	4.49901	1	40	1.6	4	1	0	0	1	4	1	1	20000	9.90349	6000	8.69951	3	1	20	1	1	3	Beijing
11	-0.582602	0.0598717	-0.469427	3.03057	0	29	0.841	5	1	0	0	1	4	1	1	9000	9.10498	5000	8.51719	2	0	2	1	1	3	Beijing
11	-0.582602	0.0598717	-0.469427	3.03057	0	42	1.764	3	1	0	0	0	4	1	1	7000	8.85367	5000	8.51719	2	0	4	1	2	3	Beijing
11	-0.582602	0.0598717	-0.469427	3.03057	0	49	2.401	3	1	0	0	1	3	0	1	8000	8.9872	5000	8.51719	4	1	1	1	2	3	Beijing
11	-1.58122	-0.458179	-1.38339	2.11661	1	41	1.681	6	1	0	0	1	3	1	1	10000	9.21034	7000	8.85367	3	0	18	1	1	3	Beijing
11	-0.0832925	0.318897	-0.012445	3.48756	1	31	0.961	6	1	0	0	1	4	1	1	16000	9.68034	5000	8.51719	3	0	7	1	2	3	Beijing
11	-0.582602	0.0598717	-0.469427	3.03057	0	25	0.625	5	1	0	0	1	4	1	1	20000	9.90349	5000	8.51719	2	0	2	1	1	3	Beijing
11	-0.582602	0.0598717	-0.469427	3.03057	1	25	0.625	3	1	0	0	0	4	1	1	8000	8.9872	5000	8.51719	2	0	2	1	2	3	Beijing
11	-0.582602	0.0598717	-0.469427	3.03057	0	34	1.156	6	1	0	0	1	4	1	1	20000	9.90349	10000	9.21034	3	0	11	1	1	3	Beijing
11	-0.582602	0.0598717	-0.469427	3.03057	1	35	1.225	6	1	0	0	1	3	1	1	20000	9.90349	8000	8.9872	3	0	8	1	1	3	Beijing
11	-0.582602	0.0598717	-0.469427	3.03057	1	28	0.784	3	1	0	0	1	3	1	1	8000	8.9872	4000	8.29405	2	0	3	1	3	3	Beijing
11	-1.3322	-0.547388	-1.19395	2.30605	1	38	1.444	4	1	0	0	1	3	1	1	8000	8.9872	5000	8.51719	4	1	20	1	1	3	Beijing
11	-0.582602	0.0598717	-0.469427	3.03057	1	42	1.764	3	1	0	0	1	4	1	1	7000	8.85367	3000	8.00637	5	1	13	1	1	3	Beijing
11	-0.136325	-0.2275	-0.152386	3.34761	0	31	0.961	3	1	0	0	1	4	1	1	4500	8.41183	2500	7.82405	4	1	1	1	3	3	Beijing
11	1.20803	0.0214363	0.99901	4.49901	1	64	4.096	3	1	0	0	1	4	0	1	4500	8.41183	2000	7.6009	5	1	8	1	4	3	Beijing
11	1.20803	0.0214363	0.99901	4.49901	0	52	2.704	2	1	0	0	1	4	0	1	5600	8.63052	3500	8.16052	3	0	11	1	1	3	Beijing
11	0.833237	-0.282194	0.636749	4.13675	0	54	2.916	2	1	0	0	1	4	0	1	6000	8.69951	1200	7.09008	2	1	20	1	1	3	Beijing
11	-0.112349	-0.253847	-0.137274	3.36273	0	30	0.9	3	1	0	0	1	4	1	1	9000	9.10498	2000	7.6009	3	1	13	1	1	3	Beijing
11	-0.582602	0.0598717	-0.469427	3.03057	1	48	2.304	3	1	0	0	1	3	1	1	7500	8.92266	1500	7.31322	3	1	21	1	3	3	Beijing
11	0.833237	-0.282194	0.636749	4.13675	1	53	2.809	4	1	0	0	1	3	1	1	6000	8.69951	2600	7.86327	2	1	22	1	1	3	Beijing
11	-0.582602	0.0598717	-0.469427	3.03057	0	31	0.961	4	1	0	0	1	4	1	1	8000	8.9872	3500	8.16052	3	0	15	1	1	3	Beijing
11	-0.582602	0.0598717	-0.469427	3.03057	0	31	0.961	3	0	0	0	1	4	0	1	7000	8.85367	3000	8.00637	3	1	11	1	1	3	Beijing
11	-0.582602	0.0598717	-0.469427	3.03057	1	46	2.116	3	1	0	0	1	4	0	0	6000	8.69951	1500	7.31322	4	0	20	1	1	3	Beijing
11	-0.582602	0.0598717	-0.469427	3.03057	0	32	1.024	3	1	0	0	1	4	1	1	8000	8.9872	5000	8.51719	3	0	5	1	1	3	Beijing
11	-0.582602	0.0598717	-0.469427	3.03057	1	32	1.024	3	1	0	1	1	4	1	1	8000	8.9872	1000	6.90776	3	1	13	1	2	3	Beijing
11	-0.582602	0.0598717	-0.469427	3.03057	1	35	1.225	3	1	0	0	1	4	1	1	6000	8.69951	2000	7.6009	4	0	17	1	1	3	Beijing
11	-0.582602	0.0598717	-0.469427	3.03057	1	50	2.5	3	1	0	0	1	4	1	1	5000	8.51719	2000	7.6009	3	1	13	1	1	3	Beijing
11	1.20803	0.0214363	0.99901	4.49901	1	61	3.721	3	0	0	0	1	4	0	1	6000	8.69951	5000	8.51719	3	1	26	1	1	3	Beijing
11	-0.582602	0.0598717	-0.469427	3.03057	1	36	1.296	4	1	0	0	1	4	1	1	7000	8.85367	4000	8.29405	3	1	17	1	1	3	Beijing
11	-0.487147	-0.557477	-0.499536	3.00046	0	28	0.784	6	1	0	0	1	4	1	1	5000	8.51719	3000	8.00637	3	0	11	1	1	3	Beijing
11	-0.582602	0.0598717	-0.469427	3.03057	0	31	0.961	6	1	0	0	1	3	1	1	8000	8.9872	8000	8.9872	3	1	9	1	1	3	Beijing
11	-0.582602	0.0598717	-0.469427	3.03057	0	40	1.6	1	1	0	0	1	4	1	1	6000	8.69951	5000	8.51719	4	1	12	1	1	3	Beijing
11	-0.136325	-0.2275	-0.152386	3.34761	1	53	2.809	4	1	0	0	1	4	1	1	5000	8.51719	2000	7.6009	6	1	17	1	1	3	Beijing
11	-0.582602	0.0598717	-0.469427	3.03057	1	41	1.681	3	1	0	0	1	4	1	1	6000	8.69951	2000	7.6009	4	1	5	1	1	3	Beijing
11	-0.136325	-0.2275	-0.152386	3.34761	0	30	0.9	2	1	0	0	1	4	1	1	6000	8.69951	1000	6.90776	4	1	10	1	1	3	Beijing
11	-0.582602	0.0598717	-0.469427	3.03057	0	51	2.601	3	0	0	0	1	4	1	1	5000	8.51719	1200	7.09008	4	1	6	1	1	3	Beijing
11	0.291505	0.622527	0.349816	3.84982	1	37	1.369	3	1	0	0	0	3	1	1	2500	7.82405	1000	6.90776	1	0	20	1	1	3	Beijing
11	-0.582602	0.0598717	-0.469427	3.03057	0	56	3.136	3	1	0	0	0	4	0	1	3400	8.13153	1200	7.09008	3	0	0	1	4	3	Beijing
11	1.20803	0.0214363	0.99901	4.49901	1	39	1.521	4	1	0	1	1	3	1	1	7000	8.85367	5000	8.51719	3	0	14	1	1	3	Beijing
11	-0.957399	-0.243758	-0.831688	2.66831	1	36	1.296	5	1	0	0	1	4	1	1	30000	10.309	13000	9.4727	4	1	15	1	2	3	Beijing
11	-1.90299	-0.215412	-1.60571	1.89429	1	25	0.625	3	1	0	0	1	4	0	1	4000	8.29405	2000	7.6009	3	1	1	1	3	3	Beijing
11	-0.582602	0.0598717	-0.469427	3.03057	1	31	0.961	4	1	0	0	1	3	0	1	10000	9.21034	4000	8.29405	4	0	12	1	1	3	Beijing
11	0.291505	0.622527	0.349816	3.84982	1	38	1.444	3	1	0	0	1	4	0	1	9000	9.10498	6000	8.69951	3	1	20	1	2	3	Beijing
11	1.20803	0.0214363	0.99901	4.49901	1	26	0.676	4	1	0	0	1	4	0	1	30000	10.309	13000	9.4727	3	0	18	1	1	3	Beijing
11	1.20803	0.0214363	0.99901	4.49901	1	37	1.369	5	1	0	0	1	4	1	1	30000	10.309	10000	9.21034	3	1	13	1	1	3	Beijing
11	1.20803	0.0214363	0.99901	4.49901	1	51	2.601	3	1	0	0	1	4	0	1	14000	9.54681	6000	8.69951	4	1	21	1	1	3	Beijing
11	1.20803	0.0214363	0.99901	4.49901	1	34	1.156	4	1	0	0	1	4	0	1	13000	9.4727	10000	9.21034	2	1	7	1	2	3	Beijing
11	1.20803	0.0214363	0.99901	4.49901	0	40	1.6	4	1	0	0	1	4	0	1	6000	8.69951	3000	8.00637	4	0	21	1	1	3	Beijing
11	1.20803	0.0214363	0.99901	4.49901	1	43	1.849	3	1	0	0	1	4	0	1	10000	9.21034	4000	8.29405	4	0	20	1	1	3	Beijing
11	1.20803	0.0214363	0.99901	4.49901	1	55	3.025	3	1	0	0	1	4	0	1	10000	9.21034	3500	8.16052	3	1	0	1	1	3	Beijing
11	1.20803	0.0214363	0.99901	4.49901	1	31	0.961	3	1	0	0	1	4	0	1	11000	9.30565	5000	8.51719	3	1	12	1	1	3	Beijing
11	0.833237	-0.282194	0.636749	4.13675	0	49	2.401	1	1	0	0	1	4	0	1	20000	9.90349	10000	9.21034	6	1	13	1	2	3	Beijing
11	-2.37324	0.0983071	-1.93786	1.56214	0	51	2.601	2	1	0	0	1	4	0	1	2000	7.6009	1500	7.31322	2	0	0	1	1	3	Beijing
11	0.458439	-0.585824	0.274487	3.77449	1	50	2.5	4	1	0	0	0	4	1	1	4500	8.41183	1500	7.31322	1	1	16	1	1	3	Beijing
11	1.20803	0.0214363	0.99901	4.49901	0	37	1.369	5	1	0	0	1	4	1	1	30000	10.309	13000	9.4727	2	1	10	1	1	3	Beijing
11	0.833237	-0.282194	0.636749	4.13675	1	37	1.369	3	1	0	0	1	4	0	0	4500	8.41183	1500	7.31322	4	1	13	1	10	3	Beijing
11	-0.582602	0.0598717	-0.469427	3.03057	1	25	0.625	3	1	0	0	0	4	1	1	5000	8.51719	2600	7.86327	1	1	7	1	1	3	Beijing
11	-0.112349	-0.253847	-0.137274	3.36273	1	34	1.156	5	1	0	0	1	4	1	1	12000	9.39266	9000	9.10498	3	1	10	1	1	3	Beijing
11	-0.112349	-0.253847	-0.137274	3.36273	0	35	1.225	4	1	0	0	1	3	0	1	22000	9.9988	13000	9.4727	3	1	11	1	2	3	Beijing
11	-0.112349	-0.253847	-0.137274	3.36273	0	31	0.961	4	1	0	0	1	4	1	1	30000	10.309	13000	9.4727	3	1	11	1	1	3	Beijing
11	-1.05285	0.373591	-0.80158	2.69842	1	27	0.729	7	1	0	1	1	4	1	1	30000	10.309	13000	9.4727	3	0	3	1	3	3	Beijing
11	0.362984	0.0315252	0.304596	3.8046	0	33	1.089	6	1	0	0	0	4	1	1	3500	8.16052	1000	6.90776	1	1	2	1	2	3	Beijing
11	-0.582602	0.0598717	-0.469427	3.03057	0	25	0.625	6	1	0	0	0	4	1	1	7800	8.96188	3000	8.00637	3	1	3	1	2	3	Beijing
11	-1.45671	-0.502784	-1.28867	2.21133	0	44	1.936	1	1	0	0	1	3	0	0	4800	8.47637	1150	7.04752	2	1	6	1	1	3	Beijing
11	-2.81951	0.385679	-2.25491	1.24509	1	50	2.5	3	1	0	0	0	4	1	1	2000	7.6009	1600	7.37776	1	0	29	1	1	3	Beijing
11	1.20803	0.0214363	0.99901	4.49901	0	39	1.521	3	1	0	0	1	3	1	1	30000	10.309	13000	9.4727	4	0	21	1	1	3	Beijing
11	1.20803	0.0214363	0.99901	4.49901	1	31	0.961	4	1	0	0	1	4	1	1	6000	8.69951	4000	8.29405	3	1	14	1	1	3	Beijing
11	1.20803	0.0214363	0.99901	4.49901	0	34	1.156	3	1	0	0	1	4	0	0	5000	8.51719	2000	7.6009	4	1	9	1	4	3	Beijing
11	1.20803	0.0214363	0.99901	4.49901	1	49	2.401	4	0	0	0	1	4	0	1	30000	10.309	13000	9.4727	3	1	26	1	1	3	Beijing
11	-0.957399	-0.243758	-0.831688	2.66831	0	23	0.529	5	1	0	0	0	4	1	1	4000	8.29405	2000	7.6009	1	1	1	1	1	3	Beijing
11	0.737782	0.335155	0.666857	4.16686	1	34	1.156	5	1	0	0	1	4	1	1	20000	9.90349	13000	9.4727	3	1	14	1	1	3	Beijing
11	-0.540179	-1.10387	-0.639477	2.86052	0	34	1.156	3	1	0	0	1	3	0	1	20000	9.90349	5000	8.51719	6	1	11	1	6	3	Beijing
11	1.20803	0.0214363	0.99901	4.49901	1	52	2.704	3	1	0	0	1	4	0	1	8000	8.9872	13000	9.4727	4	1	26	1	1	3	Beijing
11	0.238473	0.0761298	0.209875	3.70988	1	29	0.841	5	1	0	0	1	4	1	1	15000	9.61581	8000	8.9872	3	1	8	1	1	3	Beijing
11	-1.50974	-1.04918	-1.42861	2.07139	1	34	1.156	3	1	0	0	1	4	1	1	5000	8.51719	4000	8.29405	3	1	9	1	1	3	Beijing
11	1.20803	0.0214363	0.99901	4.49901	0	39	1.521	5	1	0	0	1	4	1	1	30000	10.309	13000	9.4727	6	0	17	1	1	3	Beijing
11	-1.92696	-0.189065	-1.62082	1.87918	1	46	2.116	2	1	0	0	1	4	1	1	4300	8.36637	2200	7.69621	3	1	26	1	2	3	Beijing
11	1.20803	0.0214363	0.99901	4.49901	0	37	1.369	4	1	0	0	1	4	1	1	15000	9.61581	8500	9.04782	3	0	19	1	1	3	Beijing
11	-0.45809	0.015267	-0.374706	3.12529	0	26	0.676	6	1	0	0	0	4	1	1	5200	8.55641	2400	7.78322	1	1	2	1	3	3	Beijing
11	0.362984	0.0315252	0.304596	3.8046	0	21	0.441	4	1	0	0	0	4	1	1	3500	8.16052	1800	7.49554	1	1	3	1	1	3	Beijing
11	-0.582602	0.0598717	-0.469427	3.03057	1	30	0.9	5	1	0	0	1	4	1	1	30000	10.309	10000	9.21034	3	0	7	1	1	3	Beijing
11	-0.606578	0.0862187	-0.484539	3.01546	0	37	1.369	4	1	0	0	1	4	0	1	10000	9.21034	8000	8.9872	3	1	16	1	1	3	Beijing
11	1.20803	0.0214363	0.99901	4.49901	1	39	1.521	5	1	0	0	1	3	1	1	30000	10.309	13000	9.4727	4	0	18	1	1	3	Beijing
11	-0.582602	0.0598717	-0.469427	3.03057	0	25	0.625	7	1	0	1	0	4	1	1	7000	8.85367	4000	8.29405	1	1	1	1	1	3	Beijing
11	0.833237	-0.282194	0.636749	4.13675	0	27	0.729	7	1	0	1	0	3	1	1	11000	9.30565	7000	8.85367	1	0	1	1	1	3	Beijing
11	0.833237	-0.282194	0.636749	4.13675	0	43	1.849	2	1	0	0	1	4	0	1	5000	8.51719	3000	8.00637	4	0	11	1	3	3	Beijing
11	0.833237	-0.282194	0.636749	4.13675	1	28	0.784	6	1	0	0	1	4	1	1	15000	9.61581	10000	9.21034	3	1	7	1	2	3	Beijing
11	1.20803	0.0214363	0.99901	4.49901	1	41	1.681	6	1	0	0	1	4	1	1	8000	8.9872	7000	8.85367	3	0	17	1	1	3	Beijing
11	1.20803	0.0214363	0.99901	4.49901	0	33	1.089	4	0	0	0	1	4	1	1	20000	9.90349	10000	9.21034	4	1	17	1	1	3	Beijing
11	-1.47515	0.634615	-1.10351	2.39649	1	32	1.024	4	1	0	0	1	4	1	1	30000	10.309	13000	9.4727	5	0	14	1	1	3	Beijing
11	-0.582602	0.0598717	-0.469427	3.03057	1	40	1.6	2	1	0	1	1	4	1	1	16000	9.68034	8000	8.9872	4	0	7	1	2	3	Beijing
11	-0.582602	0.0598717	-0.469427	3.03057	1	27	0.729	4	1	0	0	1	4	0	1	20000	9.90349	12000	9.39266	4	0	9	1	1	3	Beijing
11	1.20803	0.0214363	0.99901	4.49901	0	31	0.961	6	1	0	1	1	4	1	1	10000	9.21034	2500	7.82405	2	1	8	1	1	3	Beijing
11	-0.136325	-0.2275	-0.152386	3.34761	0	28	0.784	5	1	0	0	1	4	1	1	25000	10.1266	13000	9.4727	4	0	7	1	2	3	Beijing
11	0.333927	-0.541219	0.179767	3.67977	1	44	1.936	5	1	0	1	1	4	1	1	13000	9.4727	3000	8.00637	5	1	5	1	1	3	Beijing
11	0.362984	0.0315252	0.304596	3.8046	1	37	1.369	6	1	0	0	1	3	1	1	30000	10.309	13000	9.4727	4	1	15	1	2	3	Beijing
11	-0.582602	0.0598717	-0.469427	3.03057	0	41	1.681	3	1	0	0	1	4	0	1	4000	8.29405	2000	7.6009	4	1	11	1	1	3	Beijing
11	-0.582602	0.0598717	-0.469427	3.03057	0	44	1.936	2	1	0	0	1	3	0	1	15000	9.61581	10000	9.21034	4	1	17	1	1	3	Beijing
11	-1.08191	-0.199154	-0.926409	2.57359	1	29	0.841	3	1	0	0	1	4	0	1	10000	9.21034	4300	8.36637	2	1	2	1	3	3	Beijing
11	0.833237	-0.282194	0.636749	4.13675	1	49	2.401	3	1	0	0	1	3	0	1	6000	8.69951	3500	8.16052	3	1	10	1	3	3	Beijing
11	-0.112349	-0.253847	-0.137274	3.36273	0	61	3.721	4	1	0	0	1	4	0	1	5000	8.51719	2800	7.93737	2	1	29	1	1	3	Beijing
11	-1.05285	0.373591	-0.80158	2.69842	1	63	3.969	1	1	0	0	1	4	0	1	3700	8.21609	1000	6.90776	2	1	20	1	1	3	Beijing
11	0.38696	0.00517818	0.319708	3.81971	0	51	2.601	2	1	0	0	1	4	0	1	5000	8.51719	1000	6.90776	3	0	14	1	2	3	Beijing
11	-0.112349	-0.253847	-0.137274	3.36273	0	28	0.784	3	1	0	0	1	4	0	1	5500	8.6125	4000	8.29405	3	1	2	1	2	3	Beijing
11	0.333927	-0.541219	0.179767	3.67977	1	45	2.025	4	0	0	0	1	4	1	1	10000	9.21034	5000	8.51719	3	1	10	1	3	3	Beijing
11	0.333927	-0.541219	0.179767	3.67977	1	53	2.809	3	1	0	0	1	4	1	1	6000	8.69951	2000	7.6009	4	1	10	1	4	3	Beijing
11	-0.112349	-0.253847	-0.137274	3.36273	1	37	1.369	3	1	0	0	1	3	1	1	4400	8.38936	3000	8.00637	4	1	14	1	3	3	Beijing
11	0.833237	-0.282194	0.636749	4.13675	1	32	1.024	3	1	0	1	1	4	1	1	6000	8.69951	3000	8.00637	4	1	17	1	1	3	Beijing
11	0.833237	-0.282194	0.636749	4.13675	0	40	1.6	3	1	0	0	1	4	1	1	10000	9.21034	7000	8.85367	6	1	12	1	2	3	Beijing
11	1.20803	0.0214363	0.99901	4.49901	0	39	1.521	1	1	0	0	1	4	0	1	4500	8.41183	4000	8.29405	4	1	6	1	2	3	Beijing
11	-1.05285	0.373591	-0.80158	2.69842	0	40	1.6	5	1	0	0	1	4	1	1	30000	10.309	13000	9.4727	3	1	5	1	1	3	Beijing
11	1.20803	0.0214363	0.99901	4.49901	1	32	1.024	3	1	0	0	1	2	0	1	7500	8.92266	4000	8.29405	3	1	11	1	8	3	Beijing
11	-0.582602	0.0598717	-0.469427	3.03057	0	41	1.681	1	1	0	0	1	3	0	1	9000	9.10498	5000	8.51719	3	1	19	1	1	3	Beijing
11	1.20803	0.0214363	0.99901	4.49901	1	45	2.025	3	1	0	0	1	4	0	1	3500	8.16052	1500	7.31322	3	1	26	1	1	3	Beijing
11	-0.957399	-0.243758	-0.831688	2.66831	1	23	0.529	3	1	0	0	0	4	1	1	15000	9.61581	5000	8.51719	3	1	7	1	1	3	Beijing
11	-0.957399	-0.243758	-0.831688	2.66831	1	32	1.024	4	1	0	0	1	4	0	1	13000	9.4727	8000	8.9872	5	1	8	1	2	3	Beijing
11	0.833237	-0.282194	0.636749	4.13675	0	39	1.521	2	1	0	0	1	4	0	1	7500	8.92266	5000	8.51719	4	0	9	1	1	3	Beijing
11	0.362984	0.0315252	0.304596	3.8046	1	49	2.401	3	1	0	0	1	4	0	1	10000	9.21034	7500	8.92266	4	0	4	1	1	3	Beijing
11	-0.582602	0.0598717	-0.469427	3.03057	1	39	1.521	3	1	0	0	1	4	0	1	7500	8.92266	4000	8.29405	4	1	7	1	4	3	Beijing
11	-0.957399	-0.243758	-0.831688	2.66831	1	43	1.849	3	1	0	0	1	4	0	1	10000	9.21034	3000	8.00637	4	1	7	1	2	3	Beijing
11	-0.957399	-0.243758	-0.831688	2.66831	1	35	1.225	3	1	0	0	1	4	0	1	7500	8.92266	3000	8.00637	3	1	17	1	3	3	Beijing
11	-0.582602	0.0598717	-0.469427	3.03057	1	51	2.601	3	1	0	0	1	3	0	1	7500	8.92266	3000	8.00637	3	1	6	1	2	3	Beijing
11	-0.957399	-0.243758	-0.831688	2.66831	1	60	3.6	2	1	0	0	1	3	0	1	10000	9.21034	5000	8.51719	2	1	20	1	1	3	Beijing
11	1.20803	0.0214363	0.99901	4.49901	1	34	1.156	5	1	0	0	1	4	1	1	7000	8.85367	5000	8.51719	2	1	14	1	3	3	Beijing
11	-0.0118138	-0.272105	-0.0576652	3.44233	0	35	1.225	2	1	0	0	1	4	0	1	5000	8.51719	2500	7.82405	4	1	3	1	2	3	Beijing
11	0.833237	-0.282194	0.636749	4.13675	1	49	2.401	3	1	0	0	1	3	0	1	23000	10.0432	4000	8.29405	2	0	22	1	1	3	Beijing
11	0.833237	-0.282194	0.636749	4.13675	0	29	0.841	4	1	0	0	1	4	1	1	15000	9.61581	7000	8.85367	3	0	3	1	1	3	Beijing
11	0.833237	-0.282194	0.636749	4.13675	1	27	0.729	5	1	0	0	1	4	1	1	14000	9.54681	5000	8.51719	2	0	4	1	1	3	Beijing
11	0.833237	-0.282194	0.636749	4.13675	0	37	1.369	5	1	0	0	1	4	1	1	17000	9.74097	9000	9.10498	4	1	10	1	1	3	Beijing
11	0.833237	-0.282194	0.636749	4.13675	0	32	1.024	5	0	0	0	1	3	1	1	12000	9.39266	7500	8.92266	3	0	6	1	1	3	Beijing
11	0.833237	-0.282194	0.636749	4.13675	1	24	0.576	4	1	0	0	1	4	1	1	10000	9.21034	5000	8.51719	3	0	1	1	1	3	Beijing
11	0.737782	0.335155	0.666857	4.16686	1	31	0.961	6	1	0	0	1	4	1	1	20000	9.90349	6000	8.69951	2	1	7	1	2	3	Beijing
11	-0.582602	0.0598717	-0.469427	3.03057	0	27	0.729	5	1	0	0	1	4	0	0	8000	8.9872	3500	8.16052	3	1	1	1	2	3	Beijing
11	-1.92696	-0.189065	-1.62082	1.87918	0	27	0.729	4	1	0	0	1	4	0	1	14000	9.54681	8000	8.9872	2	1	2	1	2	3	Beijing
11	1.20803	0.0214363	0.99901	4.49901	1	33	1.089	6	0	0	0	1	4	1	1	15000	9.61581	13000	9.4727	3	0	10	1	2	3	Beijing
11	-0.582602	0.0598717	-0.469427	3.03057	1	24	0.576	3	1	0	0	1	3	1	1	7000	8.85367	5000	8.51719	3	0	1	1	2	3	Beijing
11	-1.02888	0.347244	-0.786468	2.71353	0	26	0.676	6	1	0	0	1	3	1	1	20000	9.90349	5000	8.51719	2	0	6	1	1	3	Beijing
11	-0.45809	0.015267	-0.374706	3.12529	0	29	0.841	5	1	0	0	1	4	1	1	10000	9.21034	8000	8.9872	3	1	5	1	1	3	Beijing
11	-0.582602	0.0598717	-0.469427	3.03057	0	30	0.9	6	1	0	0	1	4	1	1	15000	9.61581	7000	8.85367	4	0	10	1	2	3	Beijing
11	-0.957399	-0.243758	-0.831688	2.66831	0	40	1.6	6	1	0	0	1	4	1	1	15000	9.61581	4000	8.29405	3	1	17	1	1	3	Beijing
11	0.833237	-0.282194	0.636749	4.13675	1	28	0.784	4	1	0	0	0	4	0	0	10000	9.21034	5000	8.51719	3	0	24	1	1	3	Beijing
11	-0.582602	0.0598717	-0.469427	3.03057	0	19	0.361	3	1	0	0	0	4	0	1	8000	8.9872	3000	8.00637	2	0	3	1	1	3	Beijing
11	-0.582602	0.0598717	-0.469427	3.03057	0	29	0.841	5	1	0	0	1	3	1	1	10000	9.21034	5000	8.51719	2	0	6	1	2	3	Beijing
11	-1.3322	-0.547388	-1.19395	2.30605	1	35	1.225	2	1	0	0	1	3	0	1	10000	9.21034	5500	8.6125	3	1	15	1	10	3	Beijing
11	-0.582602	0.0598717	-0.469427	3.03057	0	49	2.401	2	1	0	0	1	3	0	0	4000	8.29405	2500	7.82405	2	1	8	1	1	3	Beijing
11	-0.582602	0.0598717	-0.469427	3.03057	0	25	0.625	6	1	0	0	0	4	1	1	15000	9.61581	8000	8.9872	3	1	5	1	2	3	Beijing
11	1.20803	0.0214363	0.99901	4.49901	0	41	1.681	3	1	0	0	1	4	1	1	5000	8.51719	3000	8.00637	3	1	15	1	1	3	Beijing
11	0.833237	-0.282194	0.636749	4.13675	1	43	1.849	3	1	0	0	1	3	0	1	6000	8.69951	3000	8.00637	5	1	20	1	1	3	Beijing
11	-0.582602	0.0598717	-0.469427	3.03057	1	59	3.481	3	1	0	0	1	2	0	1	6500	8.77956	5000	8.51719	2	1	13	1	1	3	Beijing
11	-0.582602	0.0598717	-0.469427	3.03057	1	31	0.961	3	1	0	0	1	3	0	1	5500	8.6125	2500	7.82405	3	1	5	1	2	3	Beijing
11	-2.37324	0.0983071	-1.93786	1.56214	1	49	2.401	2	1	0	0	1	3	0	1	5200	8.55641	3000	8.00637	2	1	1	1	1	3	Beijing
11	-0.0832925	0.318897	-0.012445	3.48756	1	36	1.296	4	1	0	0	1	4	1	1	30000	10.309	10000	9.21034	3	1	15	1	1	3	Beijing
11	0.333927	-0.541219	0.179767	3.67977	0	27	0.729	6	1	0	1	0	4	1	1	8000	8.9872	4500	8.41183	2	1	5	1	2	3	Beijing
11	0.38696	0.00517818	0.319708	3.81971	0	22	0.484	5	1	0	0	0	4	1	1	10000	9.21034	3000	8.00637	2	1	2	1	2	3	Beijing
11	-0.582602	0.0598717	-0.469427	3.03057	1	32	1.024	4	1	0	0	1	4	0	0	7000	8.85367	4500	8.41183	4	1	14	1	1	3	Beijing
11	-0.0832925	0.318897	-0.012445	3.48756	0	26	0.676	4	1	0	0	1	4	0	0	11000	9.30565	4000	8.29405	3	1	3	1	1	3	Beijing
11	0.833237	-0.282194	0.636749	4.13675	0	29	0.841	5	1	0	0	1	4	1	1	25000	10.1266	13000	9.4727	2	0	10	1	1	3	Beijing
11	-0.136325	-0.2275	-0.152386	3.34761	0	27	0.729	5	1	0	0	1	3	1	1	15000	9.61581	5000	8.51719	5	1	8	1	1	3	Beijing
11	1.20803	0.0214363	0.99901	4.49901	1	37	1.369	4	1	0	0	1	4	1	1	9000	9.10498	6000	8.69951	4	1	15	1	1	3	Beijing
11	0.38696	0.00517818	0.319708	3.81971	1	28	0.784	3	1	0	0	0	4	1	1	6000	8.69951	2000	7.6009	1	0	0	1	3	3	Beijing
11	1.20803	0.0214363	0.99901	4.49901	1	46	2.116	2	1	0	0	1	4	0	0	10000	9.21034	8000	8.9872	3	1	27	1	1	3	Beijing
11	-1.08191	-0.199154	-0.926409	2.57359	1	45	2.025	3	1	0	0	1	3	0	0	9000	9.10498	7000	8.85367	4	1	27	1	2	3	Beijing
11	0.333927	-0.541219	0.179767	3.67977	0	20	0.4	4	1	0	0	0	4	0	1	10000	9.21034	4000	8.29405	1	1	1	1	2	3	Beijing
11	1.20803	0.0214363	0.99901	4.49901	0	34	1.156	2	1	0	0	1	4	0	1	10000	9.21034	10000	9.21034	4	1	8	1	3	3	Beijing
11	0.833237	-0.282194	0.636749	4.13675	0	32	1.024	6	0	0	0	1	4	0	1	5000	8.51719	3000	8.00637	4	1	0	1	2	3	Beijing
11	-0.582602	0.0598717	-0.469427	3.03057	0	41	1.681	4	1	0	0	1	4	0	1	10000	9.21034	4000	8.29405	4	1	12	1	2	3	Beijing
11	-0.582602	0.0598717	-0.469427	3.03057	1	44	1.936	3	1	0	0	1	4	0	1	5000	8.51719	2000	7.6009	4	1	15	1	2	3	Beijing
11	-0.112349	-0.253847	-0.137274	3.36273	1	32	1.024	4	1	0	0	0	4	0	1	8000	8.9872	3000	8.00637	2	1	11	1	1	3	Beijing
11	1.20803	0.0214363	0.99901	4.49901	1	30	0.9	5	1	0	0	1	4	1	1	7000	8.85367	4000	8.29405	3	1	1	1	1	3	Beijing
11	0.737782	0.335155	0.666857	4.16686	1	26	0.676	6	1	0	1	0	4	1	1	3500	8.16052	2500	7.82405	1	1	0	1	2	3	Beijing
11	0.833237	-0.282194	0.636749	4.13675	0	47	2.209	3	1	0	0	1	3	0	0	17200	9.75266	13000	9.4727	4	1	12	1	1	3	Beijing
11	0.833237	-0.282194	0.636749	4.13675	1	43	1.849	4	1	0	0	1	4	0	0	9000	9.10498	5000	8.51719	4	1	19	1	1	3	Beijing
11	-0.582602	0.0598717	-0.469427	3.03057	1	29	0.841	4	1	0	0	1	4	1	1	13000	9.4727	8000	8.9872	4	0	4	1	1	3	Beijing
11	-0.582602	0.0598717	-0.469427	3.03057	1	36	1.296	6	1	0	0	1	4	1	1	17000	9.74097	8000	8.9872	4	0	2	1	2	3	Beijing
11	-0.136325	-0.2275	-0.152386	3.34761	1	48	2.304	3	1	0	0	1	4	0	1	5000	8.51719	4000	8.29405	4	1	28	1	1	3	Beijing
11	-0.136325	-0.2275	-0.152386	3.34761	0	42	1.764	3	1	0	0	1	4	1	1	6000	8.69951	5000	8.51719	3	1	10	1	1	3	Beijing
11	-1.02888	0.347244	-0.786468	2.71353	0	33	1.089	4	1	0	0	1	4	1	1	20000	9.90349	10000	9.21034	4	0	15	1	1	3	Beijing
11	-0.112349	-0.253847	-0.137274	3.36273	1	26	0.676	4	1	0	0	1	4	1	1	30000	10.309	10000	9.21034	2	0	5	1	2	3	Beijing
11	0.833237	-0.282194	0.636749	4.13675	0	49	2.401	3	1	0	0	1	4	0	1	8000	8.9872	4000	8.29405	4	0	9	1	1	3	Beijing
11	-0.582602	0.0598717	-0.469427	3.03057	0	26	0.676	6	1	0	0	1	4	1	1	20000	9.90349	7000	8.85367	2	0	7	1	1	3	Beijing
11	-0.582602	0.0598717	-0.469427	3.03057	0	38	1.444	4	1	0	0	1	4	1	1	30000	10.309	13000	9.4727	5	0	14	1	1	3	Beijing
11	-0.582602	0.0598717	-0.469427	3.03057	0	30	0.9	3	1	0	0	1	4	1	1	12000	9.39266	9000	9.10498	4	0	8	1	1	3	Beijing
11	-1.45671	-0.502784	-1.28867	2.21133	0	26	0.676	3	1	0	0	1	4	0	1	10000	9.21034	3000	8.00637	3	1	2	1	1	3	Beijing
11	-0.0832925	0.318897	-0.012445	3.48756	1	23	0.529	4	1	0	0	0	4	0	1	20000	9.90349	8000	8.9872	4	1	14	1	1	3	Beijing
11	-0.0832925	0.318897	-0.012445	3.48756	0	29	0.841	4	1	0	0	1	4	0	1	7000	8.85367	4000	8.29405	5	0	9	1	3	3	Beijing
11	0.362984	0.0315252	0.304596	3.8046	1	40	1.6	3	1	0	0	1	4	0	1	8000	8.9872	5000	8.51719	3	1	15	1	2	3	Beijing
11	0.833237	-0.282194	0.636749	4.13675	1	32	1.024	4	1	0	0	1	4	0	1	2500	7.82405	2000	7.6009	3	0	2	1	2	3	Beijing
11	-0.112349	-0.253847	-0.137274	3.36273	1	28	0.784	6	1	0	0	1	4	0	1	20000	9.90349	6000	8.69951	5	1	4	1	2	3	Beijing
11	-0.165382	-0.800244	-0.277216	3.22278	1	46	2.116	3	1	0	0	1	3	0	1	3000	8.00637	2500	7.82405	4	1	22	1	3	3	Beijing
11	-0.73617	-0.468268	-0.688977	2.81102	0	29	0.841	3	1	0	0	1	4	0	1	6000	8.69951	7000	8.85367	5	0	8	1	3	3	Beijing
11	0.833237	-0.282194	0.636749	4.13675	0	51	2.601	2	1	0	0	1	3	0	1	6000	8.69951	2000	7.6009	4	1	7	1	1	3	Beijing
11	0.333927	-0.541219	0.179767	3.67977	0	41	1.681	2	1	0	0	1	4	0	1	6500	8.77956	2000	7.6009	4	0	16	1	1	3	Beijing
11	-0.540179	-1.10387	-0.639477	2.86052	1	34	1.156	2	1	0	0	1	4	0	1	6000	8.69951	1000	6.90776	3	1	4	1	1	3	Beijing
11	-0.582602	0.0598717	-0.469427	3.03057	1	38	1.444	3	1	0	0	1	4	0	1	10000	9.21034	3000	8.00637	3	0	21	1	1	3	Beijing
11	0.708725	-0.237589	0.542028	4.04203	1	51	2.601	3	1	0	0	1	4	0	1	5000	8.51719	2000	7.6009	4	1	19	1	1	3	Beijing
11	1.20803	0.0214363	0.99901	4.49901	0	47	2.209	2	1	0	0	1	3	0	1	7000	8.85367	7000	8.85367	4	0	16	1	1	3	Beijing
11	-1.92696	-0.189065	-1.62082	1.87918	0	35	1.225	3	1	0	0	1	3	0	1	10000	9.21034	5000	8.51719	4	1	13	1	2	3	Beijing
11	1.20803	0.0214363	0.99901	4.49901	0	46	2.116	4	1	0	1	1	4	0	1	12000	9.39266	5000	8.51719	3	0	22	1	2	3	Beijing
11	-0.511123	-0.53113	-0.514647	2.98535	0	23	0.529	3	1	0	0	0	4	0	1	5000	8.51719	3000	8.00637	1	1	7	1	1	3	Beijing
11	-0.582602	0.0598717	-0.469427	3.03057	0	29	0.841	2	1	0	0	1	4	0	1	9000	9.10498	4000	8.29405	3	1	27	1	2	3	Beijing
11	-0.582602	0.0598717	-0.469427	3.03057	0	25	0.625	5	1	0	0	1	4	1	1	5500	8.6125	2000	7.6009	2	1	14	1	1	3	Beijing
11	0.291505	0.622527	0.349816	3.84982	0	26	0.676	2	1	0	0	1	4	0	1	9000	9.10498	4000	8.29405	2	1	17	1	1	3	Beijing
11	0.833237	-0.282194	0.636749	4.13675	1	31	0.961	3	1	0	0	1	4	0	1	11000	9.30565	4000	8.29405	4	1	8	1	2	3	Beijing
11	-0.582602	0.0598717	-0.469427	3.03057	1	26	0.676	5	1	0	0	1	4	0	1	10000	9.21034	6000	8.69951	2	1	18	1	1	3	Beijing
11	-0.582602	0.0598717	-0.469427	3.03057	0	32	1.024	5	1	0	0	1	4	1	1	10000	9.21034	5000	8.51719	3	1	16	1	1	3	Beijing
11	-0.582602	0.0598717	-0.469427	3.03057	0	24	0.576	4	1	0	0	1	4	0	1	8000	8.9872	3000	8.00637	3	1	8	1	1	3	Beijing
11	-0.582602	0.0598717	-0.469427	3.03057	1	29	0.841	5	1	0	0	1	4	0	1	8000	8.9872	3800	8.24276	3	1	11	1	1	3	Beijing
11	-0.582602	0.0598717	-0.469427	3.03057	1	30	0.9	4	1	0	0	1	4	1	1	9000	9.10498	4000	8.29405	3	1	7	1	1	3	Beijing
11	-0.582602	0.0598717	-0.469427	3.03057	1	55	3.025	3	1	0	0	1	4	0	1	6000	8.69951	2002	7.6019	2	1	31	1	1	3	Beijing
11	-0.582602	0.0598717	-0.469427	3.03057	1	49	2.401	3	1	0	0	1	4	0	1	8000	8.9872	3000	8.00637	4	1	4	1	2	3	Beijing
11	-0.582602	0.0598717	-0.469427	3.03057	1	25	0.625	3	1	0	0	1	4	0	1	17000	9.74097	4500	8.41183	2	1	3	1	1	3	Beijing
11	-0.582602	0.0598717	-0.469427	3.03057	1	38	1.444	3	1	0	0	1	4	0	1	8000	8.9872	3000	8.00637	3	1	8	1	1	3	Beijing
11	-0.582602	0.0598717	-0.469427	3.03057	1	30	0.9	4	1	0	0	1	4	0	1	8000	8.9872	5000	8.51719	3	0	5	1	1	3	Beijing
11	-0.582602	0.0598717	-0.469427	3.03057	0	29	0.841	4	1	0	0	1	4	0	1	10000	9.21034	3000	8.00637	3	1	5	1	1	3	Beijing
11	-0.582602	0.0598717	-0.469427	3.03057	0	36	1.296	3	1	0	0	1	4	0	1	8000	8.9872	2000	7.6009	3	0	7	1	1	3	Beijing
11	-0.582602	0.0598717	-0.469427	3.03057	1	40	1.6	3	1	0	0	1	4	1	1	8000	8.9872	5000	8.51719	3	1	10	1	1	3	Beijing
11	-0.582602	0.0598717	-0.469427	3.03057	1	43	1.849	4	1	0	0	1	4	0	1	6000	8.69951	3800	8.24276	2	0	17	1	1	3	Beijing
11	-0.0832925	0.318897	-0.012445	3.48756	0	31	0.961	7	1	0	0	0	4	1	1	8000	8.9872	3500	8.16052	1	1	7	1	1	3	Beijing
11	-0.582602	0.0598717	-0.469427	3.03057	1	33	1.089	4	1	0	0	1	4	0	1	7600	8.9359	3000	8.00637	2	1	8	1	1	3	Beijing
11	0.291505	0.622527	0.349816	3.84982	1	29	0.841	4	1	0	0	1	4	0	1	4800	8.47637	2000	7.6009	2	1	3	1	1	3	Beijing
11	-0.582602	0.0598717	-0.469427	3.03057	0	32	1.024	4	1	0	0	1	4	1	1	10000	9.21034	5000	8.51719	3	1	8	1	1	3	Beijing
11	-0.582602	0.0598717	-0.469427	3.03057	1	27	0.729	5	1	0	0	1	4	0	1	8000	8.9872	3000	8.00637	3	1	10	1	1	3	Beijing
11	0.333927	-0.541219	0.179767	3.67977	0	28	0.784	4	1	0	0	1	4	1	1	6000	8.69951	2700	7.90101	2	1	5	1	1	3	Beijing
11	-0.582602	0.0598717	-0.469427	3.03057	0	26	0.676	6	1	0	0	1	4	1	1	7000	8.85367	3000	8.00637	2	1	7	1	1	3	Beijing
11	1.20803	0.0214363	0.99901	4.49901	1	29	0.841	5	1	0	0	0	4	1	1	15000	9.61581	3000	8.00637	1	1	12	1	1	3	Beijing
11	-1.52819	0.0882182	-1.24345	2.25655	0	48	2.304	2	1	0	0	1	3	0	0	7000	8.85367	4000	8.29405	2	1	7	1	1	3	Beijing
11	-0.582602	0.0598717	-0.469427	3.03057	0	22	0.484	6	1	0	0	1	4	1	1	20000	9.90349	10000	9.21034	2	0	19	1	1	3	Beijing
11	-0.582602	0.0598717	-0.469427	3.03057	0	27	0.729	5	1	0	0	0	4	1	1	5500	8.6125	3000	8.00637	1	1	11	1	1	3	Beijing
11	-0.582602	0.0598717	-0.469427	3.03057	1	50	2.5	2	1	0	0	1	3	0	1	4000	8.29405	500	6.21461	3	1	0	1	1	3	Beijing
11	1.20803	0.0214363	0.99901	4.49901	0	34	1.156	4	1	0	0	1	4	0	1	7000	8.85367	3000	8.00637	4	1	8	1	2	3	Beijing
11	-0.112349	-0.253847	-0.137274	3.36273	1	18	0.324	3	1	0	0	0	4	0	1	3000	8.00637	1000	6.90776	1	0	3	1	1	3	Beijing
11	1.20803	0.0214363	0.99901	4.49901	0	42	1.764	3	1	0	0	1	4	0	1	7000	8.85367	3000	8.00637	3	1	24	1	1	3	Beijing
11	1.20803	0.0214363	0.99901	4.49901	1	36	1.296	4	1	0	0	1	4	0	1	15000	9.61581	12000	9.39266	4	1	16	1	1	3	Beijing
11	1.20803	0.0214363	0.99901	4.49901	1	24	0.576	6	1	0	0	0	4	1	1	7000	8.85367	4000	8.29405	1	1	1	1	3	3	Beijing
11	1.20803	0.0214363	0.99901	4.49901	1	47	2.209	4	1	0	0	1	4	0	1	5000	8.51719	4000	8.29405	4	1	3	1	3	3	Beijing
11	-0.582602	0.0598717	-0.469427	3.03057	0	40	1.6	3	1	0	0	1	4	0	1	7000	8.85367	3000	8.00637	5	0	14	1	1	3	Beijing
11	1.20803	0.0214363	0.99901	4.49901	0	25	0.625	3	1	0	0	1	4	0	1	6000	8.69951	5000	8.51719	3	1	5	1	1	3	Beijing
11	0.333927	-0.541219	0.179767	3.67977	1	55	3.025	2	1	0	0	1	4	0	1	5600	8.63052	1000	6.90776	2	1	2	1	1	3	Beijing
11	0.333927	-0.541219	0.179767	3.67977	1	40	1.6	3	1	0	0	1	4	0	1	13000	9.4727	6000	8.69951	4	1	6	1	1	3	Beijing
11	-0.582602	0.0598717	-0.469427	3.03057	1	38	1.444	3	1	0	0	1	4	1	1	13000	9.4727	8000	8.9872	4	1	15	1	1	3	Beijing
11	1.20803	0.0214363	0.99901	4.49901	1	35	1.225	4	1	0	0	1	3	1	1	20000	9.90349	4300	8.36637	4	1	20	1	1	3	Beijing
11	-0.0832925	0.318897	-0.012445	3.48756	0	36	1.296	3	1	0	0	1	4	0	1	10000	9.21034	5000	8.51719	4	1	12	1	2	3	Beijing
11	-0.136325	-0.2275	-0.152386	3.34761	0	31	0.961	3	1	0	0	1	4	0	1	7000	8.85367	5000	8.51719	5	1	3	1	1	3	Beijing
11	-0.582602	0.0598717	-0.469427	3.03057	1	26	0.676	6	1	0	0	0	4	1	1	10000	9.21034	5000	8.51719	1	1	3	1	2	3	Beijing
11	0.362984	0.0315252	0.304596	3.8046	0	30	0.9	7	1	0	0	1	4	1	1	20000	9.90349	13000	9.4727	2	0	4	1	2	3	Beijing
11	0.833237	-0.282194	0.636749	4.13675	1	38	1.444	5	1	0	0	1	4	1	1	20000	9.90349	6000	8.69951	6	1	9	1	3	3	Beijing
11	1.20803	0.0214363	0.99901	4.49901	0	29	0.841	6	1	0	0	1	4	0	1	8000	8.9872	4000	8.29405	3	0	2	1	1	3	Beijing
11	1.20803	0.0214363	0.99901	4.49901	0	38	1.444	3	1	0	0	1	4	0	1	4000	8.29405	3000	8.00637	4	1	10	1	1	3	Beijing
11	1.20803	0.0214363	0.99901	4.49901	1	41	1.681	3	1	0	0	1	4	0	1	5000	8.51719	500	6.21461	4	1	1	1	1	3	Beijing
11	-0.957399	-0.243758	-0.831688	2.66831	1	33	1.089	3	1	0	0	1	4	1	1	8000	8.9872	4000	8.29405	3	0	2	1	1	3	Beijing
11	1.20803	0.0214363	0.99901	4.49901	1	25	0.625	6	1	0	0	1	4	1	1	10000	9.21034	5000	8.51719	3	0	5	1	1	3	Beijing
11	-0.582602	0.0598717	-0.469427	3.03057	0	23	0.529	5	0	0	0	0	4	1	1	30000	10.309	4000	8.29405	2	0	1	1	1	3	Beijing
11	0.333927	-0.541219	0.179767	3.67977	1	44	1.936	2	1	0	0	1	4	0	1	5000	8.51719	4000	8.29405	3	0	12	1	1	3	Beijing
11	1.20803	0.0214363	0.99901	4.49901	1	30	0.9	3	1	0	0	1	4	0	1	8000	8.9872	4500	8.41183	2	0	6	1	1	3	Beijing
11	-0.112349	-0.253847	-0.137274	3.36273	1	32	1.024	4	1	0	0	1	4	1	1	30000	10.309	13000	9.4727	6	0	10	1	2	3	Beijing
11	1.20803	0.0214363	0.99901	4.49901	1	41	1.681	3	1	0	1	1	4	1	1	30000	10.309	13000	9.4727	4	0	22	1	2	3	Beijing
11	0.333927	-0.541219	0.179767	3.67977	1	28	0.784	3	1	0	0	1	4	0	1	12000	9.39266	5000	8.51719	3	0	4	1	5	3	Beijing
11	0.833237	-0.282194	0.636749	4.13675	0	27	0.729	6	1	0	0	0	4	1	1	12000	9.39266	6000	8.69951	3	1	4	1	3	3	Beijing
11	-0.582602	0.0598717	-0.469427	3.03057	0	31	0.961	5	1	0	1	1	3	1	1	20000	9.90349	8000	8.9872	2	0	8	1	3	3	Beijing
11	1.20803	0.0214363	0.99901	4.49901	0	46	2.116	1	1	0	0	1	3	0	1	2800	7.93737	13000	9.4727	3	1	12	1	1	3	Beijing
11	0.833237	-0.282194	0.636749	4.13675	1	32	1.024	6	1	0	0	1	4	1	1	15000	9.61581	6000	8.69951	4	1	7	1	2	3	Beijing
11	-0.529569	0.606269	-0.329486	3.17051	1	36	1.296	3	1	0	0	1	4	0	1	12000	9.39266	7000	8.85367	4	1	6	1	2	3	Beijing
11	-0.582602	0.0598717	-0.469427	3.03057	0	27	0.729	5	1	0	1	1	4	1	1	10000	9.21034	5000	8.51719	2	0	1	1	5	3	Beijing
11	0.833237	-0.282194	0.636749	4.13675	1	37	1.369	4	1	0	0	1	4	1	1	11000	9.30565	8000	8.9872	3	1	19	1	1	3	Beijing
11	1.20803	0.0214363	0.99901	4.49901	0	29	0.841	6	1	0	1	1	4	1	1	16000	9.68034	6000	8.69951	2	0	6	1	2	3	Beijing
11	1.20803	0.0214363	0.99901	4.49901	1	50	2.5	3	1	0	0	1	4	0	1	5000	8.51719	3000	8.00637	5	1	17	1	3	3	Beijing
11	-0.582602	0.0598717	-0.469427	3.03057	0	33	1.089	4	1	0	0	1	4	1	1	10000	9.21034	8000	8.9872	3	0	13	1	1	3	Beijing
11	-0.136325	-0.2275	-0.152386	3.34761	0	29	0.841	4	1	0	0	1	4	1	1	20000	9.90349	10000	9.21034	4	1	7	1	2	3	Beijing
11	-0.582602	0.0598717	-0.469427	3.03057	0	52	2.704	3	1	0	0	1	4	0	1	16000	9.68034	6800	8.82468	3	1	7	1	1	3	Beijing
11	-0.0832925	0.318897	-0.012445	3.48756	1	42	1.764	5	1	0	0	0	4	1	1	10000	9.21034	6000	8.69951	1	0	2	1	2	3	Beijing
11	-0.582602	0.0598717	-0.469427	3.03057	1	39	1.521	3	0	0	0	1	3	0	0	10000	9.21034	5000	8.51719	4	0	14	1	2	3	Beijing
11	-0.582602	0.0598717	-0.469427	3.03057	1	56	3.136	4	1	0	0	1	4	0	1	5000	8.51719	3000	8.00637	3	1	18	1	2	3	Beijing
11	0.833237	-0.282194	0.636749	4.13675	1	33	1.089	4	1	0	0	1	4	1	1	12000	9.39266	6500	8.77956	3	1	6	1	2	3	Beijing
11	-1.05285	0.373591	-0.80158	2.69842	1	50	2.5	3	1	0	0	1	4	0	1	7000	8.85367	4000	8.29405	2	1	2	1	2	3	Beijing
11	0.291505	0.622527	0.349816	3.84982	0	38	1.444	3	1	0	0	1	4	0	1	2000	7.6009	6000	8.69951	4	1	7	1	3	3	Beijing
11	-0.582602	0.0598717	-0.469427	3.03057	0	29	0.841	6	1	0	0	1	4	1	1	30000	10.309	8000	8.9872	6	1	9	1	1	3	Beijing
11	-0.582602	0.0598717	-0.469427	3.03057	0	27	0.729	4	1	0	0	1	4	0	1	12000	9.39266	10000	9.21034	3	0	11	1	1	3	Beijing
11	-0.582602	0.0598717	-0.469427	3.03057	0	55	3.025	3	1	0	0	1	4	0	1	8000	8.9872	5000	8.51719	2	1	9	1	1	3	Beijing
11	0.315481	0.59618	0.364928	3.86493	1	58	3.364	3	1	0	0	1	2	0	1	2000	7.6009	6200	8.7323	2	1	6	1	1	3	Beijing
11	0.262449	0.0497829	0.224987	3.72499	1	33	1.089	3	1	0	0	1	4	1	1	3500	8.16052	2000	7.6009	3	1	5	1	4	3	Beijing
11	1.20803	0.0214363	0.99901	4.49901	1	35	1.225	5	1	0	0	1	4	1	1	10000	9.21034	5000	8.51719	4	0	18	1	1	3	Beijing
11	-0.582602	0.0598717	-0.469427	3.03057	0	31	0.961	5	1	0	0	1	3	1	1	20000	9.90349	10000	9.21034	3	0	6	1	2	3	Beijing
11	0.833237	-0.282194	0.636749	4.13675	0	29	0.841	4	1	0	0	1	4	1	1	20000	9.90349	10000	9.21034	4	0	8	1	1	3	Beijing
11	0.362984	0.0315252	0.304596	3.8046	1	35	1.225	6	1	0	0	1	4	1	1	25000	10.1266	13000	9.4727	4	1	19	1	1	3	Beijing
11	0.833237	-0.282194	0.636749	4.13675	1	43	1.849	5	1	0	0	1	4	1	1	30000	10.309	6000	8.69951	4	0	14	1	1	3	Beijing
11	1.20803	0.0214363	0.99901	4.49901	1	43	1.849	5	1	0	0	1	4	1	1	30000	10.309	13000	9.4727	4	0	19	1	1	3	Beijing
11	1.20803	0.0214363	0.99901	4.49901	1	43	1.849	3	1	0	0	1	4	1	1	30000	10.309	10000	9.21034	4	1	1	1	2	3	Beijing
11	0.833237	-0.282194	0.636749	4.13675	1	25	0.625	4	1	0	0	0	4	1	1	30000	10.309	5000	8.51719	3	0	17	1	1	3	Beijing
11	1.20803	0.0214363	0.99901	4.49901	1	40	1.6	6	1	0	0	1	4	1	1	20000	9.90349	13000	9.4727	4	0	16	1	1	3	Beijing
11	-1.05285	0.373591	-0.80158	2.69842	1	32	1.024	6	1	0	0	1	3	1	1	20000	9.90349	10000	9.21034	3	0	8	1	1	3	Beijing
11	-0.582602	0.0598717	-0.469427	3.03057	0	27	0.729	6	1	0	0	1	3	1	1	20000	9.90349	8000	8.9872	3	0	5	1	2	3	Beijing
11	0.362984	0.0315252	0.304596	3.8046	0	25	0.625	5	1	0	0	0	4	1	1	10000	9.21034	5000	8.51719	1	1	3	1	3	3	Beijing
11	-0.582602	0.0598717	-0.469427	3.03057	0	25	0.625	3	1	0	0	1	4	0	1	8000	8.9872	6500	8.77956	2	0	5	1	1	3	Beijing
11	-0.582602	0.0598717	-0.469427	3.03057	1	28	0.784	6	1	0	0	0	4	1	1	20000	9.90349	8000	8.9872	2	0	2	1	2	3	Beijing
11	-0.582602	0.0598717	-0.469427	3.03057	0	23	0.529	6	0	0	0	0	4	1	1	20000	9.90349	12000	9.39266	3	1	2	1	2	3	Beijing
11	-0.482067	0.041614	-0.389818	3.11018	1	34	1.156	6	1	0	0	1	3	1	1	15000	9.61581	13000	9.4727	3	1	12	1	2	3	Beijing
11	-0.582602	0.0598717	-0.469427	3.03057	0	24	0.576	5	1	0	0	1	4	1	1	15000	9.61581	5000	8.51719	2	0	1	1	1	3	Beijing
11	-0.582602	0.0598717	-0.469427	3.03057	0	27	0.729	6	1	0	0	0	4	1	1	20000	9.90349	5000	8.51719	2	0	3	1	2	3	Beijing
11	0.833237	-0.282194	0.636749	4.13675	0	32	1.024	5	1	0	0	1	4	0	1	30000	10.309	13000	9.4727	3	0	11	1	1	3	Beijing
11	0.362984	0.0315252	0.304596	3.8046	1	42	1.764	4	1	0	1	1	4	0	1	20000	9.90349	8000	8.9872	5	1	11	1	2	3	Beijing
11	-0.582602	0.0598717	-0.469427	3.03057	1	30	0.9	7	1	0	0	1	4	0	1	30000	10.309	13000	9.4727	5	0	5	1	1	3	Beijing
11	0.38696	0.00517818	0.319708	3.81971	0	30	0.9	5	1	0	0	1	4	0	1	26000	10.1659	12000	9.39266	3	0	4	1	2	3	Beijing
11	1.20803	0.0214363	0.99901	4.49901	0	28	0.784	3	1	0	0	0	4	0	1	10000	9.21034	6000	8.69951	2	1	4	1	1	3	Beijing
11	0.362984	0.0315252	0.304596	3.8046	1	28	0.784	6	1	0	0	1	4	0	1	30000	10.309	13000	9.4727	6	0	2	1	2	3	Beijing
11	-1.05285	0.373591	-0.80158	2.69842	0	27	0.729	6	1	0	0	1	3	0	0	20000	9.90349	10000	9.21034	3	0	2	1	1	3	Beijing
11	-0.582602	0.0598717	-0.469427	3.03057	0	27	0.729	3	1	0	0	1	4	0	1	20000	9.90349	13000	9.4727	4	0	9	1	1	3	Beijing
11	-0.207804	0.363502	-0.107166	3.39283	1	44	1.936	3	1	0	1	1	4	0	1	20000	9.90349	10000	9.21034	4	1	18	1	1	3	Beijing
11	-0.582602	0.0598717	-0.469427	3.03057	1	37	1.369	4	1	0	0	1	3	0	1	10000	9.21034	3000	8.00637	3	1	10	1	1	3	Beijing
11	-0.582602	0.0598717	-0.469427	3.03057	0	56	3.136	1	1	0	0	1	4	0	1	10000	9.21034	7000	8.85367	5	1	4	1	1	3	Beijing
11	-0.582602	0.0598717	-0.469427	3.03057	0	34	1.156	5	1	0	0	1	3	1	1	15000	9.61581	5000	8.51719	4	1	14	1	1	3	Beijing
11	0.833237	-0.282194	0.636749	4.13675	1	58	3.364	3	0	0	0	1	4	0	1	6000	8.69951	2000	7.6009	2	1	15	1	1	3	Beijing
11	-0.582602	0.0598717	-0.469427	3.03057	1	41	1.681	4	1	0	0	1	3	1	1	8000	8.9872	4000	8.29405	3	1	14	1	1	3	Beijing
11	-0.582602	0.0598717	-0.469427	3.03057	0	42	1.764	3	1	0	0	1	4	0	1	5000	8.51719	3000	8.00637	4	0	10	1	1	3	Beijing
11	-0.582602	0.0598717	-0.469427	3.03057	0	40	1.6	3	1	0	0	1	4	0	0	5000	8.51719	3000	8.00637	4	1	8	1	2	3	Beijing
11	-0.582602	0.0598717	-0.469427	3.03057	1	28	0.784	3	1	0	0	1	4	0	1	10000	9.21034	8000	8.9872	3	1	13	1	1	3	Beijing
11	1.20803	0.0214363	0.99901	4.49901	1	50	2.5	2	1	0	0	1	3	1	1	6000	8.69951	2100	7.64969	4	1	10	1	1	3	Beijing
11	-0.582602	0.0598717	-0.469427	3.03057	0	31	0.961	5	1	0	0	1	4	1	1	20000	9.90349	10000	9.21034	3	1	9	1	1	3	Beijing
11	1.20803	0.0214363	0.99901	4.49901	1	45	2.025	3	1	0	0	1	4	1	1	6000	8.69951	3000	8.00637	3	1	20	1	1	3	Beijing
11	1.20803	0.0214363	0.99901	4.49901	0	29	0.841	5	1	0	0	1	4	1	1	25000	10.1266	5000	8.51719	2	1	5	1	1	3	Beijing
11	1.20803	0.0214363	0.99901	4.49901	1	43	1.849	3	1	0	0	1	4	1	1	8000	8.9872	2000	7.6009	4	1	24	1	1	3	Beijing
11	-0.957399	-0.243758	-0.831688	2.66831	1	51	2.601	3	1	0	0	1	4	1	1	3000	8.00637	1000	6.90776	2	1	18	1	1	3	Beijing
11	-1.08191	-0.199154	-0.926409	2.57359	1	49	2.401	3	1	0	0	1	4	1	1	3000	8.00637	2000	7.6009	3	0	14	1	1	3	Beijing
11	1.20803	0.0214363	0.99901	4.49901	0	55	3.025	3	1	0	0	1	4	0	1	3000	8.00637	2000	7.6009	2	1	21	1	1	3	Beijing
11	-0.582602	0.0598717	-0.469427	3.03057	1	34	1.156	3	1	0	0	1	4	1	1	10000	9.21034	3000	8.00637	3	1	11	1	1	3	Beijing
11	-0.957399	-0.243758	-0.831688	2.66831	1	42	1.764	4	1	0	0	1	4	1	1	8000	8.9872	6000	8.69951	3	1	25	1	2	3	Beijing
11	0.267529	0.648874	0.334705	3.8347	0	30	0.9	6	1	0	1	1	4	1	1	10000	9.21034	9000	9.10498	3	0	6	1	1	3	Beijing
11	0.291505	0.622527	0.349816	3.84982	0	46	2.116	2	1	0	0	1	4	0	1	3000	8.00637	2000	7.6009	3	0	24	1	1	3	Beijing
11	-0.0832925	0.318897	-0.012445	3.48756	0	26	0.676	3	1	0	0	1	4	1	1	10000	9.21034	3500	8.16052	3	1	9	1	1	3	Beijing
11	0.833237	-0.282194	0.636749	4.13675	1	46	2.116	3	1	0	0	1	4	1	1	6000	8.69951	2000	7.6009	4	1	25	1	1	3	Beijing
11	1.20803	0.0214363	0.99901	4.49901	1	38	1.444	3	1	0	0	1	4	0	0	6000	8.69951	4000	8.29405	4	1	10	1	5	3	Beijing
11	1.20803	0.0214363	0.99901	4.49901	1	43	1.849	4	1	0	0	1	4	0	1	15000	9.61581	8000	8.9872	5	1	18	1	1	3	Beijing
11	1.20803	0.0214363	0.99901	4.49901	1	34	1.156	3	1	0	0	1	4	1	1	7500	8.92266	2000	7.6009	4	1	9	1	2	3	Beijing
11	-2.33082	-1.06544	-2.10791	1.39209	1	25	0.625	3	1	0	0	0	4	0	1	4000	8.29405	3000	8.00637	1	0	8	1	5	3	Beijing
11	0.708725	-0.237589	0.542028	4.04203	1	27	0.729	5	1	0	0	1	4	1	1	30000	10.309	9000	9.10498	2	1	10	1	1	3	Beijing
11	0.333927	-0.541219	0.179767	3.67977	0	39	1.521	6	1	0	0	1	4	1	1	15000	9.61581	10000	9.21034	3	0	7	1	1	3	Beijing
11	-1.52819	0.0882182	-1.24345	2.25655	1	41	1.681	3	1	0	0	1	4	1	1	8000	8.9872	6000	8.69951	4	1	19	1	1	3	Beijing
11	-0.112349	-0.253847	-0.137274	3.36273	1	28	0.784	3	1	0	0	0	4	0	1	1500	7.31322	1000	6.90776	1	1	1	1	4	3	Beijing
11	0.333927	-0.541219	0.179767	3.67977	0	30	0.9	6	1	0	0	1	4	1	1	30000	10.309	13000	9.4727	4	0	11	1	1	3	Beijing
11	-0.582602	0.0598717	-0.469427	3.03057	0	30	0.9	5	1	0	0	1	4	0	1	20000	9.90349	10000	9.21034	3	0	9	1	1	3	Beijing
11	0.38696	0.00517818	0.319708	3.81971	1	46	2.116	3	1	0	0	1	4	0	1	6000	8.69951	4000	8.29405	3	0	14	1	1	3	Beijing
11	-0.112349	-0.253847	-0.137274	3.36273	1	49	2.401	2	1	0	0	0	4	0	1	3000	8.00637	500	6.21461	1	1	0	1	3	3	Beijing
11	-0.112349	-0.253847	-0.137274	3.36273	0	52	2.704	1	1	0	0	1	3	0	0	8000	8.9872	5000	8.51719	3	1	20	1	1	3	Beijing
11	-0.582602	0.0598717	-0.469427	3.03057	1	45	2.025	2	1	0	0	1	4	0	0	6000	8.69951	4000	8.29405	2	0	17	1	2	3	Beijing
11	1.20803	0.0214363	0.99901	4.49901	1	48	2.304	3	1	0	0	1	4	0	1	3000	8.00637	1500	7.31322	4	0	19	1	1	3	Beijing
11	-1.05285	0.373591	-0.80158	2.69842	1	34	1.156	4	1	0	0	1	4	0	1	8000	8.9872	5000	8.51719	4	0	14	1	2	3	Beijing
11	-0.914977	-1.4075	-1.00174	2.49826	1	46	2.116	3	1	0	0	1	4	0	1	10000	9.21034	3000	8.00637	3	1	6	1	4	3	Beijing
11	0.0121624	-0.298452	-0.0425537	3.45745	0	41	1.681	2	1	0	0	1	4	0	0	10000	9.21034	4000	8.29405	3	1	16	1	10	3	Beijing
11	-0.582602	0.0598717	-0.469427	3.03057	1	54	2.916	3	0	0	0	1	3	0	1	4200	8.34284	2500	7.82405	2	1	4	1	1	3	Beijing
11	-0.582602	0.0598717	-0.469427	3.03057	0	30	0.9	4	1	0	0	1	4	0	1	9000	9.10498	3000	8.00637	3	1	3	1	1	3	Beijing
11	-0.957399	-0.243758	-0.831688	2.66831	0	43	1.849	2	1	0	0	1	4	0	0	10000	9.21034	5000	8.51719	3	1	16	1	2	3	Beijing
11	-0.487147	-0.557477	-0.499536	3.00046	0	35	1.225	3	1	0	0	1	4	0	1	6000	8.69951	2500	7.82405	4	0	2	1	5	3	Beijing
11	-0.904367	0.302639	-0.691747	2.80825	1	53	2.809	2	1	0	0	1	4	0	0	5000	8.51719	2500	7.82405	3	1	26	1	1	3	Beijing
11	-0.0832925	0.318897	-0.012445	3.48756	0	56	3.136	3	1	0	0	1	4	0	1	4000	8.29405	2000	7.6009	2	0	9	1	1	3	Beijing
11	-0.582602	0.0598717	-0.469427	3.03057	1	33	1.089	3	1	0	0	0	4	0	1	7000	8.85367	3000	8.00637	2	1	2	1	2	3	Beijing
11	0.833237	-0.282194	0.636749	4.13675	0	48	2.304	4	1	0	0	1	4	0	1	10000	9.21034	10000	9.21034	3	1	14	1	1	3	Beijing
11	-0.582602	0.0598717	-0.469427	3.03057	0	45	2.025	3	1	0	0	1	3	1	1	7000	8.85367	3000	8.00637	4	0	17	1	1	3	Beijing
11	-1.3322	-0.547388	-1.19395	2.30605	0	42	1.764	3	1	0	0	1	4	1	1	8000	8.9872	3000	8.00637	4	0	23	1	1	3	Beijing
11	-0.136325	-0.2275	-0.152386	3.34761	1	51	2.601	3	1	0	0	1	4	0	1	7000	8.85367	4000	8.29405	2	1	4	1	1	3	Beijing
11	-0.957399	-0.243758	-0.831688	2.66831	1	28	0.784	3	1	0	0	1	3	0	1	13000	9.4727	7000	8.85367	3	1	5	1	3	3	Beijing
11	-0.885921	-0.83476	-0.876909	2.62309	1	36	1.296	4	1	0	0	1	3	0	1	10000	9.21034	3000	8.00637	3	1	18	1	1	3	Beijing
11	-0.582602	0.0598717	-0.469427	3.03057	1	45	2.025	3	1	0	0	1	4	1	1	13000	9.4727	5000	8.51719	2	1	17	1	4	3	Beijing
11	-0.0832925	0.318897	-0.012445	3.48756	1	45	2.025	4	1	0	0	1	4	0	1	12000	9.39266	8000	8.9872	3	1	27	1	2	3	Beijing
11	-0.112349	-0.253847	-0.137274	3.36273	1	45	2.025	2	1	0	0	1	3	0	1	5000	8.51719	2000	7.6009	2	0	5	1	3	3	Beijing
11	1.20803	0.0214363	0.99901	4.49901	0	53	2.809	2	1	0	0	1	4	0	1	5000	8.51719	3000	8.00637	2	1	11	1	1	3	Beijing
[truncated: 66,798 more rows]
